# Supplementary material for: Addiction-Associated Genetic Variants Implicate Brain Cell Type- and Region-Specific Cis-Regulatory Elements in Addiction Neurobiology
Source: J Neurosci. 2021 Oct 27;41(43):9008–30. doi: 10.1523/JNEUROSCI.2534-20.2021 (PMC8549541; doi:10.1523/JNEUROSCI.2534-20.2021)
Supplement: Extended Data Figure 7-1 — TomTom matches with motifs learned by CNN models in each cell type and fold to contribute to a strong positive prediction. Learned important features were interpreted by DeepSHAP and clustered into unique seqlets by TF-Modisco (see Materials and Methods). Download Figure 7-1, XLSX file. [file ns-JN-RM-2534-20-s03.xlsx]

## Sheet: ExtDat_Fig7-1_TomTom_match (2)
Query_ID	Target_ID	Optimal_offset	p-value	E-value	q-value	Overlap	Query_consensus	Target_consensus	Orientation
Mo2015_EXCpos_Ctx_fold1_1.fwd	TBX19_HUMAN.H11MO.0.D	0	0.000121472	0.157914	0.315828	21	ATTTCACACTGTGCTGAGTTA	ATTTCACACGTAGGTGTGAAAT	+
Mo2015_EXCpos_Ctx_fold1_2.fwd	EGR2_HUMAN.H11MO.0.A	-1	4.21e-12	5.47e-09	1.06e-08	18	AAAGGGTGTGTGGGAGGAAGT	GGGGGGGTGTGGGAGGGG	+
Mo2015_EXCpos_Ctx_fold1_2.fwd	EGR2_HUMAN.H11MO.1.A	-4	9.22e-11	1.2e-07	1.16e-07	16	AAAGGGTGTGTGGGAGGAAGT	GGGGCGTGGGCGGGGG	+
Mo2015_EXCpos_Ctx_fold1_2.fwd	EGR1_HUMAN.H11MO.0.A	-3	2.42e-09	3.15e-06	2.03e-06	17	AAAGGGTGTGTGGGAGGAAGT	GAGGGCGTGGGCGGGGG	+
Mo2015_EXCpos_Ctx_fold1_2.fwd	EGR2_MOUSE.H11MO.1.A	-5	1.11e-08	1.44e-05	6.98e-06	16	AAAGGGTGTGTGGGAGGAAGT	GGGCGTGGGAGGGGGGGG	+
Mo2015_EXCpos_Ctx_fold1_2.fwd	EGR2_MOUSE.H11MO.0.A	-6	2.16e-07	0.000280587	0.000108616	14	AAAGGGTGTGTGGGAGGAAGT	GGCGTGGGCGGGGG	+
Mo2015_EXCpos_Ctx_fold1_2.fwd	SP5_MOUSE.H11MO.0.C	5	9.13e-07	0.00118675	0.00037892	19	AAAGGGTGTGTGGGAGGAAGT	GGGGGGGAGGGGGAGGGGGAGGAG	+
Mo2015_EXCpos_Ctx_fold1_2.fwd	VEZF1_HUMAN.H11MO.0.C	3	1.05e-06	0.00137041	0.00037892	19	AAAGGGTGTGTGGGAGGAAGT	GGGGAGGGGGGAGGGGGAGGGG	+
Mo2015_EXCpos_Ctx_fold1_2.fwd	ZBT17_HUMAN.H11MO.0.A	-3	2.84e-06	0.00369472	0.000893895	18	AAAGGGTGTGTGGGAGGAAGT	GAGGGTGGGGGAGGGGAAG	+
Mo2015_EXCpos_Ctx_fold1_2.fwd	WT1_HUMAN.H11MO.1.B	-9	4.99e-06	0.00648362	0.00125491	11	AAAGGGTGTGTGGGAGGAAGT	GTGGGAGGAGG	+
Mo2015_EXCpos_Ctx_fold1_2.fwd	WT1_MOUSE.H11MO.1.A	-9	4.99e-06	0.00648362	0.00125491	11	AAAGGGTGTGTGGGAGGAAGT	GTGGGAGGAGG	+
Mo2015_EXCpos_Ctx_fold1_2.fwd	ZSC22_HUMAN.H11MO.0.C	-4	7.18e-06	0.00933234	0.00164208	16	AAAGGGTGTGTGGGAGGAAGT	GGTCTGAGGGAGGAGG	+
Mo2015_EXCpos_Ctx_fold1_2.fwd	EGR1_MOUSE.H11MO.0.A	-5	8.45e-06	0.0109797	0.00177095	14	AAAGGGTGTGTGGGAGGAAGT	GTGCGGGGGCGGGG	+
Mo2015_EXCpos_Ctx_fold1_2.fwd	SALL1_MOUSE.H11MO.0.D	-1	1.17e-05	0.0152203	0.00226608	17	AAAGGGTGTGTGGGAGGAAGT	GGGAGGGTGGGGCAGGG	+
Mo2015_EXCpos_Ctx_fold1_2.fwd	TBX15_HUMAN.H11MO.0.D	-1	2.05e-05	0.026668	0.00355205	19	AAAGGGTGTGTGGGAGGAAGT	GGGGGGGGGGGGGTGGGGG	+
Mo2015_EXCpos_Ctx_fold1_2.fwd	ZN281_HUMAN.H11MO.0.A	-5	2.12e-05	0.027528	0.00355205	15	AAAGGGTGTGTGGGAGGAAGT	GGGTGGGGGAGGGGA	+
Mo2015_EXCpos_Ctx_fold1_2.fwd	MAZ_HUMAN.H11MO.0.A	-3	2.63e-05	0.0342472	0.00381038	18	AAAGGGTGTGTGGGAGGAAGT	GGGGGAGGGGGGGGGGGGGGGG	+
Mo2015_EXCpos_Ctx_fold1_2.fwd	MAZ_MOUSE.H11MO.0.A	-3	2.63e-05	0.0342472	0.00381038	18	AAAGGGTGTGTGGGAGGAAGT	GGGGGAGGGGGGGGGGGGGGGG	+
Mo2015_EXCpos_Ctx_fold1_2.fwd	ZN281_MOUSE.H11MO.0.A	-4	2.73e-05	0.0354361	0.00381038	15	AAAGGGTGTGTGGGAGGAAGT	GGGGTGGGGGAGGGG	+
Mo2015_EXCpos_Ctx_fold1_2.fwd	NR1D1_HUMAN.H11MO.0.B	-1	4.93e-05	0.0640362	0.00619713	19	AAAGGGTGTGTGGGAGGAAGT	AGGGAAGTGGGTCAGAAGG	+
Mo2015_EXCpos_Ctx_fold1_2.fwd	NR1D1_MOUSE.H11MO.0.A	-1	4.93e-05	0.0640362	0.00619713	19	AAAGGGTGTGTGGGAGGAAGT	AGGGAAGTGGGTCAGAAGG	+
Mo2015_EXCpos_Ctx_fold1_2.fwd	KLF16_HUMAN.H11MO.0.D	-3	7.01e-05	0.0910869	0.00839522	18	AAAGGGTGTGTGGGAGGAAGT	GGGGGCGGGGGGGGGGGGG	+
Mo2015_EXCpos_Ctx_fold1_2.fwd	KLF6_HUMAN.H11MO.0.A	-1	8.05e-05	0.104665	0.00846513	19	AAAGGGTGTGTGGGAGGAAGT	GGAAGGGCGGGGCCGGGGG	+
Mo2015_EXCpos_Ctx_fold1_2.fwd	KLF6_MOUSE.H11MO.0.B	-1	8.05e-05	0.104665	0.00846513	19	AAAGGGTGTGTGGGAGGAAGT	GGAAGGGCGGGGCCGGGGG	+
Mo2015_EXCpos_Ctx_fold1_2.fwd	ZN263_HUMAN.H11MO.0.A	-2	8.07e-05	0.104966	0.00846513	19	AAAGGGTGTGTGGGAGGAAGT	GGGAGGAGGGAGAGGAGGAG	+
Mo2015_EXCpos_Ctx_fold1_2.fwd	ZN148_HUMAN.H11MO.0.D	-4	9.08e-05	0.118041	0.0087873	15	AAAGGGTGTGTGGGAGGAAGT	GGGGTGGGGGAGGGG	+
Mo2015_EXCpos_Ctx_fold1_2.fwd	ZN148_MOUSE.H11MO.0.D	-4	9.08e-05	0.118041	0.0087873	15	AAAGGGTGTGTGGGAGGAAGT	GGGGTGGGGGAGGGG	+
Mo2015_EXCpos_Ctx_fold1_2.fwd	SP5_MOUSE.H11MO.1.C	-6	9.96e-05	0.12944	0.00927897	13	AAAGGGTGTGTGGGAGGAAGT	GGAGGGGGAGGAG	+
Mo2015_EXCpos_Ctx_fold1_2.fwd	ZBT17_MOUSE.H11MO.0.A	-3	0.00010595	0.137735	0.00952095	18	AAAGGGTGTGTGGGAGGAAGT	GGGGGTGGGGGAGGGGCGG	+
Mo2015_EXCpos_Ctx_fold1_2.fwd	ZN467_HUMAN.H11MO.0.C	2	0.000117187	0.152344	0.0101677	20	AAAGGGTGTGTGGGAGGAAGT	GGGGAGGGGAGGGGGGGGGGGG	+
Mo2015_EXCpos_Ctx_fold1_2.fwd	PATZ1_HUMAN.H11MO.0.C	2	0.000142335	0.185035	0.0115714	20	AAAGGGTGTGTGGGAGGAAGT	GGGGAGGGGGCGGGGGGGGAGG	+
Mo2015_EXCpos_Ctx_fold1_2.fwd	WT1_HUMAN.H11MO.0.C	1	0.000147162	0.191311	0.0115714	19	AAAGGGTGTGTGGGAGGAAGT	GGGCGGGGGAGGAGGGGGGG	+
Mo2015_EXCpos_Ctx_fold1_2.fwd	WT1_MOUSE.H11MO.0.B	1	0.000147162	0.191311	0.0115714	19	AAAGGGTGTGTGGGAGGAAGT	GGGCGGGGGAGGAGGGGGGG	+
Mo2015_EXCpos_Ctx_fold1_2.fwd	KLF5_HUMAN.H11MO.0.A	-4	0.000153819	0.199965	0.0117283	14	AAAGGGTGTGTGGGAGGAAGT	AGGGTGGGGCTGGG	+
Mo2015_EXCpos_Ctx_fold1_2.fwd	NR1D2_MOUSE.H11MO.0.A	-1	0.000169527	0.220386	0.0123292	19	AAAGGGTGTGTGGGAGGAAGT	GGGGAAGTGGGTCAGAGGG	+
Mo2015_EXCpos_Ctx_fold1_2.fwd	EGR3_HUMAN.H11MO.0.D	-6	0.0001764	0.22932	0.0123292	11	AAAGGGTGTGTGGGAGGAAGT	AGAGTGGGTGT	+
Mo2015_EXCpos_Ctx_fold1_2.fwd	EGR3_MOUSE.H11MO.0.D	-6	0.0001764	0.22932	0.0123292	11	AAAGGGTGTGTGGGAGGAAGT	AGAGTGGGTGT	+
Mo2015_EXCpos_Ctx_fold1_2.fwd	SP4_HUMAN.H11MO.0.A	2	0.000203629	0.264718	0.0134833	18	AAAGGGTGTGTGGGAGGAAGT	GGGAAGGGGGCGGGGCCGGG	+
Mo2015_EXCpos_Ctx_fold1_2.fwd	SP4_MOUSE.H11MO.0.B	2	0.000203629	0.264718	0.0134833	18	AAAGGGTGTGTGGGAGGAAGT	GGGAAGGGGGCGGGGCCGGG	+
Mo2015_EXCpos_Ctx_fold1_2.fwd	KLF15_HUMAN.H11MO.0.A	-4	0.000220483	0.286628	0.0138693	17	AAAGGGTGTGTGGGAGGAAGT	GGGGAGGAGCAGGGGGGGG	+
Mo2015_EXCpos_Ctx_fold1_2.fwd	KLF15_MOUSE.H11MO.0.A	-4	0.000220483	0.286628	0.0138693	17	AAAGGGTGTGTGGGAGGAAGT	GGGGAGGAGCAGGGGGGGG	+
Mo2015_EXCpos_Ctx_fold1_2.fwd	PURA_HUMAN.H11MO.0.D	-2	0.000319592	0.41547	0.0191463	17	AAAGGGTGTGTGGGAGGAAGT	GGAAGGGGGGGGCAGGG	+
Mo2015_EXCpos_Ctx_fold1_2.fwd	PURA_MOUSE.H11MO.0.D	-2	0.000319592	0.41547	0.0191463	17	AAAGGGTGTGTGGGAGGAAGT	GGAAGGGGGGGGCAGGG	+
Mo2015_EXCpos_Ctx_fold1_2.fwd	VEZF1_HUMAN.H11MO.1.C	-2	0.000339124	0.440861	0.019844	12	AAAGGGTGTGTGGGAGGAAGT	AGAGGGAGGGGG	+
Mo2015_EXCpos_Ctx_fold1_2.fwd	KLF1_MOUSE.H11MO.0.A	-4	0.000351191	0.456548	0.020083	14	AAAGGGTGTGTGGGAGGAAGT	AGGGTGGGGCCGGG	+
Mo2015_EXCpos_Ctx_fold1_2.fwd	KLF1_HUMAN.H11MO.0.A	-4	0.000377665	0.490964	0.021117	14	AAAGGGTGTGTGGGAGGAAGT	GGGGCGGGGCCGGG	+
Mo2015_EXCpos_Ctx_fold1_2.fwd	ZN740_HUMAN.H11MO.0.D	-4	0.000436253	0.567128	0.0238627	14	AAAGGGTGTGTGGGAGGAAGT	GGGGGGGGGGTGGG	+
Mo2015_EXCpos_Ctx_fold1_2.fwd	KLF3_HUMAN.H11MO.0.B	1	0.00064414	0.837382	0.0337658	18	AAAGGGTGTGTGGGAGGAAGT	GGGGAGGGGCGGGGCCGGG	+
Mo2015_EXCpos_Ctx_fold1_2.fwd	KLF3_MOUSE.H11MO.0.A	1	0.00064414	0.837382	0.0337658	18	AAAGGGTGTGTGGGAGGAAGT	GGGGAGGGGCGGGGCCGGG	+
Mo2015_EXCpos_Ctx_fold1_3.fwd	NFIC_HUMAN.H11MO.1.A	-9	5.06e-08	6.58e-05	6.56e-05	9	TATGGATCTCTGCCAAGAAAA	CTGCCAAGA	-
Mo2015_EXCpos_Ctx_fold1_3.fwd	NFIC_MOUSE.H11MO.0.A	-9	5.06e-08	6.58e-05	6.56e-05	9	TATGGATCTCTGCCAAGAAAA	CTGCCAAGA	-
Mo2015_EXCpos_Ctx_fold1_3.fwd	NFIC_MOUSE.H11MO.1.A	-2	5.38e-06	0.00699942	0.00383309	15	TATGGATCTCTGCCAAGAAAA	TGGCAGGGTGCCAGG	-
Mo2015_EXCpos_Ctx_fold1_3.fwd	NFIC_HUMAN.H11MO.0.A	0	5.92e-06	0.00768996	0.00383309	17	TATGGATCTCTGCCAAGAAAA	CTTGGCTCCCTGCCAAG	+
Mo2015_EXCpos_Ctx_fold1_3.fwd	NFIB_MOUSE.H11MO.0.C	-8	1.05e-05	0.0136203	0.00543128	9	TATGGATCTCTGCCAAGAAAA	GCTGCCAGG	-
Mo2015_EXCpos_Ctx_fold1_3.fwd	NFIB_HUMAN.H11MO.0.D	-9	3.87e-05	0.0503002	0.0167149	9	TATGGATCTCTGCCAAGAAAA	CTGCCAGGG	-
Mo2015_EXCpos_Ctx_fold1_3.fwd	NFIA_HUMAN.H11MO.0.C	-1	0.000123861	0.16102	0.0401305	15	TATGGATCTCTGCCAAGAAAA	TTGGCACCGTGCCAA	-
Mo2015_EXCpos_Ctx_fold1_3.fwd	NFIA_MOUSE.H11MO.0.C	-1	0.000123861	0.16102	0.0401305	15	TATGGATCTCTGCCAAGAAAA	TTGGCACCGTGCCAA	-
Mo2015_EXCpos_Ctx_fold1_3.fwd	NFIA_HUMAN.H11MO.1.D	-10	0.000179115	0.23285	0.0446628	7	TATGGATCTCTGCCAAGAAAA	TGCCAAG	-
Mo2015_EXCpos_Ctx_fold1_3.fwd	NFIA_MOUSE.H11MO.1.D	-10	0.000179115	0.23285	0.0446628	7	TATGGATCTCTGCCAAGAAAA	TGCCAAG	-
Mo2015_EXCpos_Ctx_fold1_3.fwd	STAT4_HUMAN.H11MO.0.A	-9	0.000542369	0.705079	0.108138	11	TATGGATCTCTGCCAAGAAAA	CTTCCAGGAAA	-
Mo2015_EXCpos_Ctx_fold1_3.fwd	STA5A_MOUSE.H11MO.0.A	-10	0.000615426	0.800053	0.11394	10	TATGGATCTCTGCCAAGAAAA	TTCCAAGAAA	+
Mo2015_EXCpos_Ctx_fold1_4.fwd	NDF2_MOUSE.H11MO.0.A	-7	4.57e-07	0.000593617	0.000412514	10	ATAAGAGAACAGATGGTTTTT	AACAGATGGC	+
Mo2015_EXCpos_Ctx_fold1_4.fwd	NDF1_HUMAN.H11MO.0.A	-7	7.63e-07	0.000992252	0.000412514	10	ATAAGAGAACAGATGGTTTTT	GACAGATGGT	+
Mo2015_EXCpos_Ctx_fold1_4.fwd	NDF1_MOUSE.H11MO.0.A	-7	7.63e-07	0.000992252	0.000412514	10	ATAAGAGAACAGATGGTTTTT	GACAGATGGT	+
Mo2015_EXCpos_Ctx_fold1_4.fwd	NGN2_HUMAN.H11MO.0.D	-5	8.18e-07	0.00106283	0.000412514	12	ATAAGAGAACAGATGGTTTTT	GGAGCAGATGGC	+
Mo2015_EXCpos_Ctx_fold1_4.fwd	NGN2_MOUSE.H11MO.0.C	-5	8.18e-07	0.00106283	0.000412514	12	ATAAGAGAACAGATGGTTTTT	GGAGCAGATGGC	+
Mo2015_EXCpos_Ctx_fold1_4.fwd	NDF2_HUMAN.H11MO.0.B	-7	1.08e-06	0.00140147	0.000453293	9	ATAAGAGAACAGATGGTTTTT	AACAGATGG	+
Mo2015_EXCpos_Ctx_fold1_4.fwd	OLIG2_HUMAN.H11MO.1.B	-6	2e-06	0.00259946	0.00063058	10	ATAAGAGAACAGATGGTTTTT	AAACAGATGG	-
Mo2015_EXCpos_Ctx_fold1_4.fwd	OLIG2_MOUSE.H11MO.1.A	-6	2e-06	0.00259946	0.00063058	10	ATAAGAGAACAGATGGTTTTT	AAACAGATGG	-
Mo2015_EXCpos_Ctx_fold1_4.fwd	OLIG1_HUMAN.H11MO.0.D	-3	2.75e-06	0.00358015	0.000697677	14	ATAAGAGAACAGATGGTTTTT	AAAAAACATATGGT	-
Mo2015_EXCpos_Ctx_fold1_4.fwd	LYL1_HUMAN.H11MO.0.A	-2	3.04e-06	0.00395458	0.000697677	14	ATAAGAGAACAGATGGTTTTT	CAGGAAACAGCTGG	-
Mo2015_EXCpos_Ctx_fold1_4.fwd	LYL1_MOUSE.H11MO.0.A	-2	3.04e-06	0.00395458	0.000697677	14	ATAAGAGAACAGATGGTTTTT	CAGGAAACAGCTGG	-
Mo2015_EXCpos_Ctx_fold1_4.fwd	BHE22_HUMAN.H11MO.0.D	-4	3.45e-06	0.00448512	0.000699464	13	ATAAGAGAACAGATGGTTTTT	AAAAACATATGGT	-
Mo2015_EXCpos_Ctx_fold1_4.fwd	OLIG3_HUMAN.H11MO.0.D	-6	3.6e-06	0.00468556	0.000699464	11	ATAAGAGAACAGATGGTTTTT	AAACATATGGT	-
Mo2015_EXCpos_Ctx_fold1_4.fwd	ATOH1_HUMAN.H11MO.0.B	-7	4.82e-06	0.00626075	0.000809994	9	ATAAGAGAACAGATGGTTTTT	AGCAGATGG	+
Mo2015_EXCpos_Ctx_fold1_4.fwd	ATOH1_MOUSE.H11MO.0.B	-7	4.82e-06	0.00626075	0.000809994	9	ATAAGAGAACAGATGGTTTTT	AGCAGATGG	+
Mo2015_EXCpos_Ctx_fold1_4.fwd	MSGN1_MOUSE.H11MO.0.C	-5	5.83e-06	0.00757568	0.000918858	12	ATAAGAGAACAGATGGTTTTT	GGAACAAATGGT	-
Mo2015_EXCpos_Ctx_fold1_4.fwd	MYF5_MOUSE.H11MO.0.D	-5	4.51e-05	0.0586737	0.00602842	11	ATAAGAGAACAGATGGTTTTT	GGAACAGCTGC	-
Mo2015_EXCpos_Ctx_fold1_4.fwd	TAL1_HUMAN.H11MO.1.A	-2	8.05e-05	0.104703	0.0101596	15	ATAAGAGAACAGATGGTTTTT	CAGGAAGCAGATGTG	+
Mo2015_EXCpos_Ctx_fold1_4.fwd	OLIG2_HUMAN.H11MO.0.B	2	0.000137977	0.17937	0.0158225	16	ATAAGAGAACAGATGGTTTTT	CAGAAGGGAAACAGCTGG	-
Mo2015_EXCpos_Ctx_fold1_4.fwd	OLIG2_MOUSE.H11MO.0.A	2	0.000137977	0.17937	0.0158225	16	ATAAGAGAACAGATGGTTTTT	CAGAAGGGAAACAGCTGG	-
Mo2015_EXCpos_Ctx_fold1_4.fwd	TFAP4_HUMAN.H11MO.0.A	-6	0.000216472	0.281414	0.0237446	10	ATAAGAGAACAGATGGTTTTT	AAACAGCTGG	-
Mo2015_EXCpos_Ctx_fold1_4.fwd	TWST1_HUMAN.H11MO.0.A	1	0.000300436	0.390567	0.0306239	16	ATAAGAGAACAGATGGTTTTT	TAATTAAAACCAGATGT	-
Mo2015_EXCpos_Ctx_fold1_4.fwd	TWST1_HUMAN.H11MO.1.A	-7	0.000303466	0.394506	0.0306239	10	ATAAGAGAACAGATGGTTTTT	ACCAGATGTG	-
Mo2015_EXCpos_Ctx_fold1_4.fwd	ANDR_HUMAN.H11MO.2.A	-2	0.000341771	0.444302	0.0331628	12	ATAAGAGAACAGATGGTTTTT	AAAAGAACAGAG	-
Mo2015_EXCpos_Ctx_fold1_4.fwd	TWST1_MOUSE.H11MO.1.B	-6	0.000364195	0.473453	0.0340299	11	ATAAGAGAACAGATGGTTTTT	AACCAGATGTT	-
Mo2015_EXCpos_Ctx_fold1_4.fwd	PTF1A_HUMAN.H11MO.1.B	-7	0.000391311	0.508704	0.0340419	9	ATAAGAGAACAGATGGTTTTT	AGCAGCTGG	+
Mo2015_EXCpos_Ctx_fold1_4.fwd	PTF1A_MOUSE.H11MO.1.A	-7	0.000391311	0.508704	0.0340419	9	ATAAGAGAACAGATGGTTTTT	AGCAGCTGG	+
Mo2015_EXCpos_Ctx_fold1_4.fwd	TWST1_MOUSE.H11MO.0.B	1	0.000414807	0.539249	0.0348831	16	ATAAGAGAACAGATGGTTTTT	TAATTAAAACCAGATGT	-
Mo2015_EXCpos_Ctx_fold1_4.fwd	BHE23_HUMAN.H11MO.0.D	-7	0.000540185	0.70224	0.0414895	12	ATAAGAGAACAGATGGTTTTT	AGCATATGGTGG	+
Mo2015_EXCpos_Ctx_fold1_4.fwd	ZNF85_HUMAN.H11MO.0.C	-1	0.000716839	0.93189	0.0531903	20	ATAAGAGAACAGATGGTTTTT	ATAGAAAACTGAAGTAATCT	+
Mo2015_EXCpos_Ctx_fold1_4.fwd	PRGR_MOUSE.H11MO.1.A	-4	0.000762198	0.990858	0.0549402	8	ATAAGAGAACAGATGGTTTTT	AAGAACAG	+
Mo2015_EXCpos_Ctx_fold1_5.fwd	CPEB1_HUMAN.H11MO.0.D	-4	9.53e-10	1.24e-06	2.43e-06	17	TTTTTTTTTTTTTTTTTTTTT	TTTTTATTTTTTTTTTT	+
Mo2015_EXCpos_Ctx_fold1_5.fwd	PRDM6_HUMAN.H11MO.0.C	-4	3.92e-06	0.00509337	0.00499393	13	TTTTTTTTTTTTTTTTTTTTT	TTTTTTTCTTTTT	-
Mo2015_EXCpos_Ctx_fold1_5.fwd	FOXL1_HUMAN.H11MO.0.D	-2	6.04e-06	0.00785541	0.0051347	19	TTTTTTTTTTTTTTTTTTTTT	TGTTTGTTTGTTTACTTTT	+
Mo2015_EXCpos_Ctx_fold1_5.fwd	FOXG1_HUMAN.H11MO.0.D	0	4.23e-05	0.0549568	0.0245417	17	TTTTTTTTTTTTTTTTTTTTT	ATTGTTTATATTTTTTT	+
Mo2015_EXCpos_Ctx_fold1_5.fwd	ANDR_HUMAN.H11MO.0.A	0	4.88e-05	0.0634541	0.0245417	18	TTTTTTTTTTTTTTTTTTTTT	TGTTCTTTTTTGTTTGCT	+
Mo2015_EXCpos_Ctx_fold1_5.fwd	LMX1A_HUMAN.H11MO.0.D	0	9.51e-05	0.123588	0.0245417	19	TTTTTTTTTTTTTTTTTTTTT	TAATTAATTATGTAATTAT	+
Mo2015_EXCpos_Ctx_fold1_5.fwd	ZN713_HUMAN.H11MO.0.D	-1	0.000103678	0.134781	0.0245417	19	TTTTTTTTTTTTTTTTTTTTT	TTTCGTGTCATTTTTCTAT	-
Mo2015_EXCpos_Ctx_fold1_5.fwd	HXC10_HUMAN.H11MO.0.D	-4	0.000134145	0.174389	0.0245417	17	TTTTTTTTTTTTTTTTTTTTT	TTTTTAATTTTTTTATTAC	+
Mo2015_EXCpos_Ctx_fold1_5.fwd	ONEC2_HUMAN.H11MO.0.D	3	0.000138521	0.180077	0.0245417	18	TTTTTTTTTTTTTTTTTTTTT	GTCTTGTTATTGATTTTTTTT	+
Mo2015_EXCpos_Ctx_fold1_5.fwd	ONEC2_MOUSE.H11MO.0.D	3	0.000138521	0.180077	0.0245417	18	TTTTTTTTTTTTTTTTTTTTT	GTCTTGTTATTGATTTTTTTT	+
Mo2015_EXCpos_Ctx_fold1_5.fwd	FOXJ3_HUMAN.H11MO.0.A	-5	0.000140806	0.183048	0.0245417	13	TTTTTTTTTTTTTTTTTTTTT	TTGTTTATTTTTT	+
Mo2015_EXCpos_Ctx_fold1_5.fwd	FOXJ3_MOUSE.H11MO.0.A	-5	0.000140806	0.183048	0.0245417	13	TTTTTTTTTTTTTTTTTTTTT	TTGTTTATTTTTT	+
Mo2015_EXCpos_Ctx_fold1_5.fwd	FUBP1_HUMAN.H11MO.0.D	-3	0.000144189	0.187446	0.0245417	12	TTTTTTTTTTTTTTTTTTTTT	TTGTGTTTTTTT	+
Mo2015_EXCpos_Ctx_fold1_5.fwd	FUBP1_MOUSE.H11MO.0.D	-3	0.000144189	0.187446	0.0245417	12	TTTTTTTTTTTTTTTTTTTTT	TTGTGTTTTTTT	+
Mo2015_EXCpos_Ctx_fold1_5.fwd	ARI3A_HUMAN.H11MO.0.D	1	0.000154033	0.200243	0.0245417	21	TTTTTTTTTTTTTTTTTTTTT	TTTAATTTGATTTCGATTAATT	-
Mo2015_EXCpos_Ctx_fold1_5.fwd	ARI3A_MOUSE.H11MO.0.D	1	0.000154033	0.200243	0.0245417	21	TTTTTTTTTTTTTTTTTTTTT	TTTAATTTGATTTCGATTAATT	-
Mo2015_EXCpos_Ctx_fold1_5.fwd	NFAC1_HUMAN.H11MO.0.B	-5	0.000290728	0.377946	0.0408063	15	TTTTTTTTTTTTTTTTTTTTT	TTTCTTTTTTTCCAT	-
Mo2015_EXCpos_Ctx_fold1_5.fwd	FOXJ3_HUMAN.H11MO.1.B	-6	0.000304138	0.39538	0.0408063	13	TTTTTTTTTTTTTTTTTTTTT	TTGTTTTTGTTTA	+
Mo2015_EXCpos_Ctx_fold1_5.fwd	FOXJ3_MOUSE.H11MO.1.B	-6	0.000304138	0.39538	0.0408063	13	TTTTTTTTTTTTTTTTTTTTT	TTGTTTTTGTTTA	+
Mo2015_EXCpos_Ctx_fold1_5.fwd	HMX1_HUMAN.H11MO.0.D	-3	0.000326055	0.423871	0.0415596	17	TTTTTTTTTTTTTTTTTTTTT	GTTAATTGTTTTTTAAT	+
Mo2015_EXCpos_Ctx_fold1_5.fwd	STAT1_MOUSE.H11MO.0.A	0	0.000397318	0.516513	0.0482314	21	TTTTTTTTTTTTTTTTTTTTT	TTTCTTTCAGTTTCATTTTCCT	-
Mo2015_EXCpos_Ctx_fold1_5.fwd	STAT1_HUMAN.H11MO.1.A	0	0.000607747	0.790071	0.0704224	19	TTTTTTTTTTTTTTTTTTTTT	CTTTCAGTTTCATTTTCTT	-
Mo2015_EXCpos_Ctx_fold1_6.fwd	CPEB1_HUMAN.H11MO.0.D	-3	1.88e-08	2.44e-05	4.76e-05	17	TTATTTTTTTTTTTTTTTCTT	TTTTTATTTTTTTTTTT	+
Mo2015_EXCpos_Ctx_fold1_6.fwd	PRDM6_HUMAN.H11MO.0.C	-6	3.09e-06	0.00401791	0.00391699	13	TTATTTTTTTTTTTTTTTCTT	TTTTTTTCTTTTT	-
Mo2015_EXCpos_Ctx_fold1_6.fwd	HOMEZ_HUMAN.H11MO.0.D	1	4.59e-05	0.05967	0.0387808	14	TTATTTTTTTTTTTTTTTCTT	AAAAATCGTTTTTTT	+
Mo2015_EXCpos_Ctx_fold1_6.fwd	HXC10_HUMAN.H11MO.0.D	0	6.79e-05	0.0882973	0.0430398	19	TTATTTTTTTTTTTTTTTCTT	TTTTTAATTTTTTTATTAC	+
Mo2015_EXCpos_Ctx_fold1_6.fwd	NFAC1_HUMAN.H11MO.0.B	-3	0.00013214	0.171781	0.0669867	15	TTATTTTTTTTTTTTTTTCTT	TTTCTTTTTTTCCAT	-
Mo2015_EXCpos_Ctx_fold1_6.fwd	LMX1A_HUMAN.H11MO.0.D	-1	0.00016886	0.219518	0.0713347	19	TTATTTTTTTTTTTTTTTCTT	TAATTAATTATGTAATTAT	+
Mo2015_EXCpos_Ctx_fold1_6.fwd	FOXL1_HUMAN.H11MO.0.D	-2	0.00029601	0.384813	0.0799154	19	TTATTTTTTTTTTTTTTTCTT	TGTTTGTTTGTTTACTTTT	+
Mo2015_EXCpos_Ctx_fold1_6.fwd	ARI3A_HUMAN.H11MO.0.D	0	0.000382498	0.497247	0.0799154	21	TTATTTTTTTTTTTTTTTCTT	TTTAATTTGATTTCGATTAATT	-
Mo2015_EXCpos_Ctx_fold1_6.fwd	ARI3A_MOUSE.H11MO.0.D	0	0.000382498	0.497247	0.0799154	21	TTATTTTTTTTTTTTTTTCTT	TTTAATTTGATTTCGATTAATT	-
Mo2015_EXCpos_Ctx_fold1_6.fwd	MNX1_HUMAN.H11MO.0.D	-2	0.000401198	0.521558	0.0799154	19	TTATTTTTTTTTTTTTTTCTT	CTATTTTAATAACCCTTAA	+
Mo2015_EXCpos_Ctx_fold1_6.fwd	FUBP1_HUMAN.H11MO.0.D	-4	0.00044519	0.578747	0.0799154	12	TTATTTTTTTTTTTTTTTCTT	TTGTGTTTTTTT	+
Mo2015_EXCpos_Ctx_fold1_6.fwd	FUBP1_MOUSE.H11MO.0.D	-4	0.00044519	0.578747	0.0799154	12	TTATTTTTTTTTTTTTTTCTT	TTGTGTTTTTTT	+
Mo2015_EXCpos_Ctx_fold1_6.fwd	STAT1_HUMAN.H11MO.1.A	2	0.000452399	0.588119	0.0799154	17	TTATTTTTTTTTTTTTTTCTT	CTTTCAGTTTCATTTTCTT	-
Mo2015_EXCpos_Ctx_fold1_6.fwd	ANDR_HUMAN.H11MO.0.A	-2	0.000537094	0.698222	0.0799154	18	TTATTTTTTTTTTTTTTTCTT	TGTTCTTTTTTGTTTGCT	+
Mo2015_EXCpos_Ctx_fold1_6.fwd	FOXJ3_HUMAN.H11MO.0.A	-3	0.000575921	0.748698	0.0799154	13	TTATTTTTTTTTTTTTTTCTT	TTGTTTATTTTTT	+
Mo2015_EXCpos_Ctx_fold1_6.fwd	FOXJ3_MOUSE.H11MO.0.A	-3	0.000575921	0.748698	0.0799154	13	TTATTTTTTTTTTTTTTTCTT	TTGTTTATTTTTT	+
Mo2015_EXCpos_Ctx_fold1_6.fwd	ONEC2_HUMAN.H11MO.0.D	0	0.000660284	0.858369	0.0799154	21	TTATTTTTTTTTTTTTTTCTT	GTCTTGTTATTGATTTTTTTT	+
Mo2015_EXCpos_Ctx_fold1_6.fwd	ONEC2_MOUSE.H11MO.0.D	0	0.000660284	0.858369	0.0799154	21	TTATTTTTTTTTTTTTTTCTT	GTCTTGTTATTGATTTTTTTT	+
Mo2015_EXCpos_Ctx_fold1_6.fwd	FOXJ3_HUMAN.H11MO.1.B	-3	0.000662983	0.861878	0.0799154	13	TTATTTTTTTTTTTTTTTCTT	TTGTTTTTGTTTA	+
Mo2015_EXCpos_Ctx_fold1_6.fwd	FOXJ3_MOUSE.H11MO.1.B	-3	0.000662983	0.861878	0.0799154	13	TTATTTTTTTTTTTTTTTCTT	TTGTTTTTGTTTA	+
Mo2015_EXCpos_Ctx_fold1_6.fwd	FOXG1_HUMAN.H11MO.0.D	-2	0.000690509	0.897661	0.0799154	17	TTATTTTTTTTTTTTTTTCTT	ATTGTTTATATTTTTTT	+
Mo2015_EXCpos_Ctx_fold1_6.fwd	SRY_HUMAN.H11MO.0.B	-5	0.000725158	0.942705	0.0799154	9	TTATTTTTTTTTTTTTTTCTT	TTTTGTTTT	+
Mo2015_EXCpos_Ctx_fold1_6.fwd	SRY_MOUSE.H11MO.0.B	-5	0.000725158	0.942705	0.0799154	9	TTATTTTTTTTTTTTTTTCTT	TTTTGTTTT	+
Mo2015_EXCpos_Ctx_fold1_7.fwd	MEF2A_MOUSE.H11MO.0.A	-5	5.99e-15	7.78e-12	1.54e-11	14	TTTATTTCTATTTTTAGATTT	TTCTATTTTTAGCA	+
Mo2015_EXCpos_Ctx_fold1_7.fwd	MEF2A_HUMAN.H11MO.0.A	-5	1.19e-13	1.55e-10	1.36e-10	13	TTTATTTCTATTTTTAGATTT	TTCTATTTTTAGC	+
Mo2015_EXCpos_Ctx_fold1_7.fwd	MEF2C_MOUSE.H11MO.0.A	-4	1.59e-13	2.06e-10	1.36e-10	15	TTTATTTCTATTTTTAGATTT	GTTCTATTTTTAGCT	+
Mo2015_EXCpos_Ctx_fold1_7.fwd	MEF2C_HUMAN.H11MO.0.A	-5	2.63e-13	3.42e-10	1.69e-10	13	TTTATTTCTATTTTTAGATTT	TGCTATTTTTAGC	+
Mo2015_EXCpos_Ctx_fold1_7.fwd	MEF2D_MOUSE.H11MO.0.A	-5	3.35e-12	4.35e-09	1.72e-09	14	TTTATTTCTATTTTTAGATTT	TGCTATTTTTAGCT	+
Mo2015_EXCpos_Ctx_fold1_7.fwd	MEF2D_HUMAN.H11MO.0.A	-5	4.72e-11	6.14e-08	2.02e-08	12	TTTATTTCTATTTTTAGATTT	TGCTATTTTTAG	+
Mo2015_EXCpos_Ctx_fold1_7.fwd	MEF2B_HUMAN.H11MO.0.A	-3	5.91e-09	7.68e-06	2.16e-06	14	TTTATTTCTATTTTTAGATTT	GTTGCTATTTTTGG	+
Mo2015_EXCpos_Ctx_fold1_7.fwd	CPEB1_HUMAN.H11MO.0.D	-4	0.000167928	0.218306	0.0538344	17	TTTATTTCTATTTTTAGATTT	TTTTTATTTTTTTTTTT	+
Mo2015_EXCpos_Ctx_fold1_7.fwd	SRF_MOUSE.H11MO.0.A	-4	0.000559464	0.727304	0.130439	17	TTTATTTCTATTTTTAGATTT	TTTCCTTATTTGGCCAT	+
Mo2015_EXCpos_Ctx_fold1_8.fwd	JUNB_HUMAN.H11MO.0.A	-5	1.86e-06	0.00241541	0.00187682	11	TAAATTCTGACTCATACTTTT	TCTGAGTCACC	+
Mo2015_EXCpos_Ctx_fold1_8.fwd	BACH2_HUMAN.H11MO.0.A	-4	5.46e-06	0.00710427	0.00187682	11	TAAATTCTGACTCATACTTTT	TGCTGAGTCAT	+
Mo2015_EXCpos_Ctx_fold1_8.fwd	ATF3_MOUSE.H11MO.0.A	-6	6.19e-06	0.00804923	0.00187682	9	TAAATTCTGACTCATACTTTT	GTGACTCAT	-
Mo2015_EXCpos_Ctx_fold1_8.fwd	MAFF_HUMAN.H11MO.0.B	-4	7.32e-06	0.00951197	0.00187682	17	TAAATTCTGACTCATACTTTT	TGCTGAGTCAGCATTTTT	+
Mo2015_EXCpos_Ctx_fold1_8.fwd	FOSL2_HUMAN.H11MO.0.A	-5	7.51e-06	0.0097666	0.00187682	12	TAAATTCTGACTCATACTTTT	GATGACTCATCC	-
Mo2015_EXCpos_Ctx_fold1_8.fwd	FOS_MOUSE.H11MO.0.A	-5	7.51e-06	0.0097666	0.00187682	12	TAAATTCTGACTCATACTTTT	GATGACTCATCC	-
Mo2015_EXCpos_Ctx_fold1_8.fwd	BACH2_MOUSE.H11MO.0.A	-4	7.64e-06	0.00993469	0.00187682	11	TAAATTCTGACTCATACTTTT	TGCTGAGTCAT	+
Mo2015_EXCpos_Ctx_fold1_8.fwd	MAFF_MOUSE.H11MO.0.A	0	8.21e-06	0.0106737	0.00187682	21	TAAATTCTGACTCATACTTTT	TTTTTGCTGAGTCAGCATTTTT	-
Mo2015_EXCpos_Ctx_fold1_8.fwd	FOSB_MOUSE.H11MO.0.A	-6	8.34e-06	0.0108377	0.00187682	9	TAAATTCTGACTCATACTTTT	ATGACTCAT	-
Mo2015_EXCpos_Ctx_fold1_8.fwd	JUND_MOUSE.H11MO.0.A	-6	9.52e-06	0.0123754	0.00187682	11	TAAATTCTGACTCATACTTTT	ATGACTCACCC	-
Mo2015_EXCpos_Ctx_fold1_8.fwd	FOSB_HUMAN.H11MO.0.A	-6	9.64e-06	0.0125287	0.00187682	9	TAAATTCTGACTCATACTTTT	ATGACTCAT	-
Mo2015_EXCpos_Ctx_fold1_8.fwd	FOS_HUMAN.H11MO.0.A	-6	9.64e-06	0.0125287	0.00187682	9	TAAATTCTGACTCATACTTTT	GTGACTCAC	-
Mo2015_EXCpos_Ctx_fold1_8.fwd	FOSL1_HUMAN.H11MO.0.A	-5	1.14e-05	0.0148526	0.00192829	12	TAAATTCTGACTCATACTTTT	GGTGACTCATCC	-
Mo2015_EXCpos_Ctx_fold1_8.fwd	FOSL1_MOUSE.H11MO.0.A	-5	1.14e-05	0.0148526	0.00192829	12	TAAATTCTGACTCATACTTTT	GGTGACTCATCC	-
Mo2015_EXCpos_Ctx_fold1_8.fwd	MAFF_MOUSE.H11MO.1.A	-4	1.41e-05	0.0183834	0.00223752	10	TAAATTCTGACTCATACTTTT	TGCTGAGTCA	+
Mo2015_EXCpos_Ctx_fold1_8.fwd	JUNB_MOUSE.H11MO.0.A	-6	1.68e-05	0.0218671	0.00236581	9	TAAATTCTGACTCATACTTTT	GTGACTCAT	-
Mo2015_EXCpos_Ctx_fold1_8.fwd	JUN_HUMAN.H11MO.0.A	-5	3.39e-05	0.0441129	0.00420415	11	TAAATTCTGACTCATACTTTT	GATGACTCATC	-
Mo2015_EXCpos_Ctx_fold1_8.fwd	MAFK_MOUSE.H11MO.0.A	-2	3.49e-05	0.0453352	0.00420415	19	TAAATTCTGACTCATACTTTT	AATGCTGACTCAGCAGTTTT	-
Mo2015_EXCpos_Ctx_fold1_8.fwd	JUN_MOUSE.H11MO.0.A	-6	3.82e-05	0.0496462	0.00439466	10	TAAATTCTGACTCATACTTTT	GTGACTCACC	-
Mo2015_EXCpos_Ctx_fold1_8.fwd	NFE2_MOUSE.H11MO.0.A	-1	5.25e-05	0.0683148	0.00554326	14	TAAATTCTGACTCATACTTTT	AACTGCTGAGTCAT	-
Mo2015_EXCpos_Ctx_fold1_8.fwd	MAFK_HUMAN.H11MO.0.A	-4	5.52e-05	0.0717792	0.00555886	17	TAAATTCTGACTCATACTTTT	TGCTGACTCAGCAATTTT	-
Mo2015_EXCpos_Ctx_fold1_8.fwd	NF2L2_HUMAN.H11MO.0.A	-1	5.71e-05	0.074216	0.00555886	14	TAAATTCTGACTCATACTTTT	AACTGCTGAGTCAT	+
Mo2015_EXCpos_Ctx_fold1_8.fwd	FOSL2_MOUSE.H11MO.0.A	-5	6.17e-05	0.080172	0.00557605	11	TAAATTCTGACTCATACTTTT	GGTGACTCATC	-
Mo2015_EXCpos_Ctx_fold1_8.fwd	NFE2_HUMAN.H11MO.0.A	-4	7.17e-05	0.093232	0.00558907	13	TAAATTCTGACTCATACTTTT	TGCTGAGTCATGC	-
Mo2015_EXCpos_Ctx_fold1_8.fwd	NF2L2_MOUSE.H11MO.0.A	-1	8.58e-05	0.111556	0.00620706	14	TAAATTCTGACTCATACTTTT	AATTGCTGAGTCAT	-
Mo2015_EXCpos_Ctx_fold1_8.fwd	BACH1_MOUSE.H11MO.0.C	-4	9.3e-05	0.12087	0.00642514	14	TAAATTCTGACTCATACTTTT	TGCTGAGTCATGGT	+
Mo2015_EXCpos_Ctx_fold1_8.fwd	MAFB_HUMAN.H11MO.0.B	-4	9.9e-05	0.128673	0.00642514	11	TAAATTCTGACTCATACTTTT	TGCTGACTCAG	+
Mo2015_EXCpos_Ctx_fold1_8.fwd	MAFB_MOUSE.H11MO.0.B	-4	9.9e-05	0.128673	0.00642514	11	TAAATTCTGACTCATACTTTT	TGCTGACTCAG	+
Mo2015_EXCpos_Ctx_fold1_8.fwd	BATF_MOUSE.H11MO.1.A	-7	9.9e-05	0.128673	0.00642514	11	TAAATTCTGACTCATACTTTT	TGAGTCATATC	-
Mo2015_EXCpos_Ctx_fold1_8.fwd	MAFG_HUMAN.H11MO.0.A	-4	0.000118244	0.153717	0.00712744	17	TAAATTCTGACTCATACTTTT	TGCTGAGTCAGCAATTTT	-
Mo2015_EXCpos_Ctx_fold1_8.fwd	MAFG_MOUSE.H11MO.0.A	-4	0.000118244	0.153717	0.00712744	17	TAAATTCTGACTCATACTTTT	TGCTGAGTCAGCAATTTT	-
Mo2015_EXCpos_Ctx_fold1_8.fwd	MAFF_HUMAN.H11MO.1.B	-4	0.000187826	0.244174	0.0105669	9	TAAATTCTGACTCATACTTTT	TGCTGAGTC	+
Mo2015_EXCpos_Ctx_fold1_8.fwd	BACH1_HUMAN.H11MO.0.A	-4	0.000241982	0.314577	0.0130344	13	TAAATTCTGACTCATACTTTT	TGCTGAGTCATGC	+
Mo2015_EXCpos_Ctx_fold1_8.fwd	JUND_HUMAN.H11MO.0.A	-5	0.000308069	0.40049	0.0162485	11	TAAATTCTGACTCATACTTTT	GATGACTCATC	-
Mo2015_EXCpos_Ctx_fold1_8.fwd	NFAC1_MOUSE.H11MO.0.A	-8	0.000321563	0.418032	0.016614	13	TAAATTCTGACTCATACTTTT	GACTCATATTTTCCA	-
Mo2015_EXCpos_Ctx_fold1_8.fwd	ERR2_MOUSE.H11MO.0.A	-1	0.000631355	0.820761	0.030158	17	TAAATTCTGACTCATACTTTT	AAGTTCAAGGTCATCCT	+
Mo2015_EXCpos_Ctx_fold1_8.fwd	BATF_HUMAN.H11MO.0.A	3	0.000712483	0.926228	0.033403	15	TAAATTCTGACTCATACTTTT	ACTTTCGATATGACTCAT	+
Mo2015_EXCpos_Ctx_fold1_9.fwd	HXC10_HUMAN.H11MO.0.D	0	3.68e-06	0.00478009	0.00937922	19	TTATTTATTTTAAAATGAAAT	TTTTTAATTTTTTTATTAC	+
Mo2015_EXCpos_Ctx_fold1_9.fwd	LMX1A_HUMAN.H11MO.0.D	0	2.09e-05	0.0272222	0.0267069	19	TTATTTATTTTAAAATGAAAT	TAATTAATTATGTAATTAT	+
Mo2015_EXCpos_Ctx_fold1_9.fwd	PO3F3_HUMAN.H11MO.0.D	-1	9.57e-05	0.124455	0.0610494	17	TTATTTATTTTAAAATGAAAT	ATAAATTATGCAAATTT	+
Mo2015_EXCpos_Ctx_fold1_9.fwd	PO3F4_HUMAN.H11MO.0.D	-1	0.00020523	0.266799	0.104699	17	TTATTTATTTTAAAATGAAAT	ATAAATTATGCAAATTA	-
Mo2015_EXCpos_Ctx_fold1_9.fwd	ARI3A_HUMAN.H11MO.0.D	1	0.000398411	0.517934	0.108438	21	TTATTTATTTTAAAATGAAAT	TTTAATTTGATTTCGATTAATT	-
Mo2015_EXCpos_Ctx_fold1_9.fwd	ARI3A_MOUSE.H11MO.0.D	1	0.000398411	0.517934	0.108438	21	TTATTTATTTTAAAATGAAAT	TTTAATTTGATTTCGATTAATT	-
Mo2015_EXCpos_Ctx_fold1_9.fwd	IRX3_HUMAN.H11MO.0.D	-9	0.000551773	0.717305	0.124473	11	TTATTTATTTTAAAATGAAAT	ATTACATGAAA	-
Mo2015_EXCpos_Ctx_fold1_9.fwd	MYNN_HUMAN.H11MO.0.D	-8	0.000585575	0.761248	0.124473	13	TTATTTATTTTAAAATGAAAT	TTTCAAAATAAAAGTCC	-
Mo2015_EXCpos_Ctx_fold1_9.fwd	MEF2A_MOUSE.H11MO.0.A	-7	0.000755874	0.982636	0.143554	14	TTATTTATTTTAAAATGAAAT	TGCTAAAAATAGAA	-
Mo2015_EXCpos_Ctx_fold1_10.fwd	PTF1A_HUMAN.H11MO.1.B	-5	0.000102929	0.133808	0.132769	9	CAGCCAGCAGCATGCAGTGTA	AGCAGCTGG	+
Mo2015_EXCpos_Ctx_fold1_10.fwd	PTF1A_MOUSE.H11MO.1.A	-5	0.000102929	0.133808	0.132769	9	CAGCCAGCAGCATGCAGTGTA	AGCAGCTGG	+
Mo2015_EXCpos_Ctx_fold1_10.fwd	TAL1_HUMAN.H11MO.1.A	0	0.0002111	0.274429	0.181531	15	CAGCCAGCAGCATGCAGTGTA	CAGGAAGCAGATGTG	+
Mo2015_EXCpos_Ctx_fold1_10.fwd	LYL1_HUMAN.H11MO.0.A	0	0.000380422	0.494549	0.196282	14	CAGCCAGCAGCATGCAGTGTA	CAGGAAACAGCTGG	-
Mo2015_EXCpos_Ctx_fold1_10.fwd	LYL1_MOUSE.H11MO.0.A	0	0.000380422	0.494549	0.196282	14	CAGCCAGCAGCATGCAGTGTA	CAGGAAACAGCTGG	-
Mo2015_EXCpos_Ctx_fold1_10.fwd	ASCL2_HUMAN.H11MO.0.D	-5	0.00062374	0.810862	0.219113	9	CAGCCAGCAGCATGCAGTGTA	AGCAGCTGG	-
Mo2015_EXCpos_Ctx_fold1_10.fwd	ASCL2_MOUSE.H11MO.0.C	-5	0.00062374	0.810862	0.219113	9	CAGCCAGCAGCATGCAGTGTA	AGCAGCTGG	-
Mo2015_EXCpos_Ctx_fold1_10.fwd	BHA15_HUMAN.H11MO.0.B	-3	0.000764408	0.99373	0.219113	11	CAGCCAGCAGCATGCAGTGTA	GCAGCAGCTGG	+
Mo2015_EXCpos_Ctx_fold1_10.fwd	BHA15_MOUSE.H11MO.0.A	-3	0.000764408	0.99373	0.219113	11	CAGCCAGCAGCATGCAGTGTA	GCAGCAGCTGG	+
Mo2015_EXCpos_Ctx_fold1_11.fwd	LMX1A_HUMAN.H11MO.0.D	-2	4.98e-05	0.064752	0.0713926	19	TATAATTGGAAATGCAATTTA	TAATTAATTATGTAATTAT	+
Mo2015_EXCpos_Ctx_fold1_11.fwd	ARI3A_HUMAN.H11MO.0.D	0	8.97e-05	0.116595	0.0713926	21	TATAATTGGAAATGCAATTTA	AATTAATCGAAATCAAATTAAA	+
Mo2015_EXCpos_Ctx_fold1_11.fwd	ARI3A_MOUSE.H11MO.0.D	0	8.97e-05	0.116595	0.0713926	21	TATAATTGGAAATGCAATTTA	AATTAATCGAAATCAAATTAAA	+
Mo2015_EXCpos_Ctx_fold1_11.fwd	P5F1B_HUMAN.H11MO.0.D	-5	0.000134597	0.174976	0.0713926	16	TATAATTGGAAATGCAATTTA	ATGAATATGCAAATTA	-
Mo2015_EXCpos_Ctx_fold1_11.fwd	PO3F1_HUMAN.H11MO.0.C	-4	0.00023195	0.301536	0.0980021	14	TATAATTGGAAATGCAATTTA	CATTGTAATGCAAA	+
Mo2015_EXCpos_Ctx_fold1_11.fwd	PO3F3_HUMAN.H11MO.0.D	-4	0.000435384	0.566	0.147245	17	TATAATTGGAAATGCAATTTA	ATAAATTATGCAAATTT	+
Mo2015_EXCpos_Ctx_fold1_11.fwd	MSX3_MOUSE.H11MO.0.D	-3	0.000464663	0.604062	0.147245	17	TATAATTGGAAATGCAATTTA	CAATTAAAAACCAATTA	-
Mo2015_EXCpos_Ctx_fold1_12.fwd	CTCF_HUMAN.H11MO.0.A	-2	4.2e-14	5.46e-11	1.09e-10	19	AATACTGCCATCTAGTGGTCA	TGGCGCCCCCTGGTGGCCA	-
Mo2015_EXCpos_Ctx_fold1_12.fwd	CTCF_MOUSE.H11MO.0.A	-1	5.15e-12	6.69e-09	6.67e-09	20	AATACTGCCATCTAGTGGTCA	CCAGCGCCCCCTGGTGGCCA	-
Mo2015_EXCpos_Ctx_fold1_12.fwd	CTCFL_HUMAN.H11MO.0.A	-2	1.42e-07	0.000184209	0.000122426	17	AATACTGCCATCTAGTGGTCA	CGGCGCCCCCTGGCGGC	-
Mo2015_EXCpos_Ctx_fold1_12.fwd	CTCFL_MOUSE.H11MO.0.A	-1	2.89e-07	0.00037527	0.000187055	18	AATACTGCCATCTAGTGGTCA	GCAGCGCCCCCTGGCGGC	-
Mo2015_EXCpos_Ctx_fold1_12.fwd	SNAI1_HUMAN.H11MO.0.C	-7	0.000413594	0.537672	0.17867	8	AATACTGCCATCTAGTGGTCA	CCACCTGG	-
Mo2015_EXCpos_Ctx_fold1_12.fwd	SNAI1_MOUSE.H11MO.0.C	-7	0.000413594	0.537672	0.17867	8	AATACTGCCATCTAGTGGTCA	CCACCTGG	-
Mo2015_EXCpos_Ctx_fold1_12.fwd	NDF2_MOUSE.H11MO.0.A	-6	0.00076673	0.996748	0.283905	10	AATACTGCCATCTAGTGGTCA	GCCATCTGTT	-
Mo2015_EXCpos_Ctx_fold1_13.fwd	PO3F3_HUMAN.H11MO.0.D	-2	1.09e-06	0.00141101	0.00271961	17	TTTATAATTATGTAACTTAAA	ATAAATTATGCAAATTT	+
Mo2015_EXCpos_Ctx_fold1_13.fwd	PO3F4_HUMAN.H11MO.0.D	-2	3.49e-06	0.00453637	0.00437173	17	TTTATAATTATGTAACTTAAA	ATAAATTATGCAAATTA	-
Mo2015_EXCpos_Ctx_fold1_13.fwd	DLX1_HUMAN.H11MO.0.D	-3	1.42e-05	0.0185208	0.00987469	16	TTTATAATTATGTAACTTAAA	TAAATTATGCTAATTA	+
Mo2015_EXCpos_Ctx_fold1_13.fwd	LMX1A_HUMAN.H11MO.0.D	0	1.58e-05	0.0204931	0.00987469	19	TTTATAATTATGTAACTTAAA	TAATTAATTATGTAATTAT	+
Mo2015_EXCpos_Ctx_fold1_13.fwd	TEF_HUMAN.H11MO.0.D	-4	6.89e-05	0.0895538	0.0287679	14	TTTATAATTATGTAACTTAAA	TGTTTATGTAAATG	+
Mo2015_EXCpos_Ctx_fold1_13.fwd	TEF_MOUSE.H11MO.0.D	-4	6.89e-05	0.0895538	0.0287679	14	TTTATAATTATGTAACTTAAA	TGTTTATGTAAATG	+
Mo2015_EXCpos_Ctx_fold1_13.fwd	NFIL3_HUMAN.H11MO.0.D	-5	9.4e-05	0.122139	0.0294266	11	TTTATAATTATGTAACTTAAA	AGTTATGTAAT	+
Mo2015_EXCpos_Ctx_fold1_13.fwd	NFIL3_MOUSE.H11MO.0.C	-5	9.4e-05	0.122139	0.0294266	11	TTTATAATTATGTAACTTAAA	AGTTATGTAAT	+
Mo2015_EXCpos_Ctx_fold1_13.fwd	P5F1B_HUMAN.H11MO.0.D	-3	0.000219994	0.285992	0.0612473	16	TTTATAATTATGTAACTTAAA	ATGAATATGCAAATTA	-
Mo2015_EXCpos_Ctx_fold1_13.fwd	LMX1B_HUMAN.H11MO.0.D	-4	0.000299297	0.389086	0.0681756	17	TTTATAATTATGTAACTTAAA	TAATTAATTGATTTATTT	+
Mo2015_EXCpos_Ctx_fold1_13.fwd	ARI3A_HUMAN.H11MO.0.D	0	0.000402824	0.523671	0.0720952	21	TTTATAATTATGTAACTTAAA	TTTAATTTGATTTCGATTAATT	-
Mo2015_EXCpos_Ctx_fold1_13.fwd	ARI3A_MOUSE.H11MO.0.D	0	0.000402824	0.523671	0.0720952	21	TTTATAATTATGTAACTTAAA	TTTAATTTGATTTCGATTAATT	-
Mo2015_EXCpos_Ctx_fold1_13.fwd	HLF_MOUSE.H11MO.0.C	-6	0.000481087	0.625413	0.0803621	11	TTTATAATTATGTAACTTAAA	GTTATGCAACA	-
Mo2015_EXCpos_Ctx_fold1_13.fwd	HXD8_HUMAN.H11MO.0.D	-8	0.000563834	0.732984	0.0882978	11	TTTATAATTATGTAACTTAAA	TATGCAAATTA	-
Mo2015_EXCpos_Ctx_fold1_13.fwd	ATF2_HUMAN.H11MO.1.B	-1	0.000625693	0.8134	0.0887546	20	TTTATAATTATGTAACTTAAA	AAATGATGATGTCATCATTT	+
Mo2015_EXCpos_Ctx_fold1_14.fwd	TBX15_HUMAN.H11MO.0.D	0	1.01e-11	1.31e-08	2.54e-08	19	GTGGGGGGGGGGGGGGGTGGG	GGGGGGGGGGGGGTGGGGG	+
Mo2015_EXCpos_Ctx_fold1_14.fwd	KLF16_HUMAN.H11MO.0.D	0	1.03e-10	1.34e-07	1.3e-07	19	GTGGGGGGGGGGGGGGGTGGG	GGGGGCGGGGGGGGGGGGG	+
Mo2015_EXCpos_Ctx_fold1_14.fwd	RREB1_HUMAN.H11MO.0.D	0	6.87e-09	8.93e-06	3.47e-06	21	GTGGGGGGGGGGGGGGGTGGG	GGGGGGGGGGGTGGTTTGGGGT	+
Mo2015_EXCpos_Ctx_fold1_14.fwd	RREB1_MOUSE.H11MO.0.D	0	6.87e-09	8.93e-06	3.47e-06	21	GTGGGGGGGGGGGGGGGTGGG	GGGGGGGGGGGTGGTTTGGGGT	+
Mo2015_EXCpos_Ctx_fold1_14.fwd	MAZ_HUMAN.H11MO.0.A	0	8.25e-09	1.07e-05	3.47e-06	21	GTGGGGGGGGGGGGGGGTGGG	GGGGGAGGGGGGGGGGGGGGGG	+
Mo2015_EXCpos_Ctx_fold1_14.fwd	MAZ_MOUSE.H11MO.0.A	0	8.25e-09	1.07e-05	3.47e-06	21	GTGGGGGGGGGGGGGGGTGGG	GGGGGAGGGGGGGGGGGGGGGG	+
Mo2015_EXCpos_Ctx_fold1_14.fwd	SP5_MOUSE.H11MO.0.C	2	4.05e-08	5.26e-05	1.46e-05	21	GTGGGGGGGGGGGGGGGTGGG	GGGGGGGAGGGGGAGGGGGAGGAG	+
Mo2015_EXCpos_Ctx_fold1_14.fwd	ZN467_HUMAN.H11MO.0.C	0	7.89e-08	0.000102616	2.49e-05	21	GTGGGGGGGGGGGGGGGTGGG	GGGGAGGGGAGGGGGGGGGGGG	+
Mo2015_EXCpos_Ctx_fold1_14.fwd	ZN740_HUMAN.H11MO.0.D	-7	1.32e-07	0.000171785	3.7e-05	14	GTGGGGGGGGGGGGGGGTGGG	GGGGGGGGGGTGGG	+
Mo2015_EXCpos_Ctx_fold1_14.fwd	VEZF1_HUMAN.H11MO.0.C	0	1.64e-07	0.000213531	4.14e-05	21	GTGGGGGGGGGGGGGGGTGGG	GGGGAGGGGGGAGGGGGAGGGG	+
Mo2015_EXCpos_Ctx_fold1_14.fwd	EGR2_HUMAN.H11MO.0.A	-4	2.93e-07	0.000380288	6.49e-05	17	GTGGGGGGGGGGGGGGGTGGG	GGGGGGGTGTGGGAGGGG	+
Mo2015_EXCpos_Ctx_fold1_14.fwd	PATZ1_HUMAN.H11MO.0.C	0	3.09e-07	0.000401756	6.49e-05	21	GTGGGGGGGGGGGGGGGTGGG	GGGGAGGGGGCGGGGGGGGAGG	+
Mo2015_EXCpos_Ctx_fold1_14.fwd	SP1_HUMAN.H11MO.0.A	1	4.21e-07	0.000547503	8.17e-05	21	GTGGGGGGGGGGGGGGGTGGG	GGGGGGCGGGGCCGGGGGGGGG	+
Mo2015_EXCpos_Ctx_fold1_14.fwd	WT1_HUMAN.H11MO.0.C	-1	4.9e-07	0.000636817	8.23e-05	20	GTGGGGGGGGGGGGGGGTGGG	GGGCGGGGGAGGAGGGGGGG	+
Mo2015_EXCpos_Ctx_fold1_14.fwd	WT1_MOUSE.H11MO.0.B	-1	4.9e-07	0.000636817	8.23e-05	20	GTGGGGGGGGGGGGGGGTGGG	GGGCGGGGGAGGAGGGGGGG	+
Mo2015_EXCpos_Ctx_fold1_14.fwd	EGR2_MOUSE.H11MO.1.A	-2	5.9e-07	0.000767344	9.01e-05	18	GTGGGGGGGGGGGGGGGTGGG	GGGCGTGGGAGGGGGGGG	+
Mo2015_EXCpos_Ctx_fold1_14.fwd	ZN281_MOUSE.H11MO.0.A	-3	6.08e-07	0.000789874	9.01e-05	15	GTGGGGGGGGGGGGGGGTGGG	GGGGTGGGGGAGGGG	+
Mo2015_EXCpos_Ctx_fold1_14.fwd	ZN148_HUMAN.H11MO.0.D	-1	8.2e-07	0.00106545	0.000108728	15	GTGGGGGGGGGGGGGGGTGGG	GGGGTGGGGGAGGGG	+
Mo2015_EXCpos_Ctx_fold1_14.fwd	ZN148_MOUSE.H11MO.0.D	-1	8.2e-07	0.00106545	0.000108728	15	GTGGGGGGGGGGGGGGGTGGG	GGGGTGGGGGAGGGG	+
Mo2015_EXCpos_Ctx_fold1_14.fwd	ZN281_HUMAN.H11MO.0.A	-2	1.21e-06	0.00157455	0.000140933	15	GTGGGGGGGGGGGGGGGTGGG	GGGTGGGGGAGGGGA	+
Mo2015_EXCpos_Ctx_fold1_14.fwd	SP3_HUMAN.H11MO.0.B	0	1.25e-06	0.00162568	0.000140933	20	GTGGGGGGGGGGGGGGGTGGG	GGGGGGGGGCGGGGCCGGGG	+
Mo2015_EXCpos_Ctx_fold1_14.fwd	SP3_MOUSE.H11MO.0.B	0	1.25e-06	0.00162568	0.000140933	20	GTGGGGGGGGGGGGGGGTGGG	GGGGGGGGGCGGGGCCGGGG	+
Mo2015_EXCpos_Ctx_fold1_14.fwd	SALL1_MOUSE.H11MO.0.D	-4	1.29e-06	0.00167178	0.000140933	17	GTGGGGGGGGGGGGGGGTGGG	GGGAGGGTGGGGCAGGG	+
Mo2015_EXCpos_Ctx_fold1_14.fwd	PURA_HUMAN.H11MO.0.D	-3	1.53e-06	0.00198541	0.000153982	17	GTGGGGGGGGGGGGGGGTGGG	GGAAGGGGGGGGCAGGG	+
Mo2015_EXCpos_Ctx_fold1_14.fwd	PURA_MOUSE.H11MO.0.D	-3	1.53e-06	0.00198541	0.000153982	17	GTGGGGGGGGGGGGGGGTGGG	GGAAGGGGGGGGCAGGG	+
Mo2015_EXCpos_Ctx_fold1_14.fwd	KLF15_HUMAN.H11MO.0.A	-2	1.77e-06	0.00229521	0.000164824	19	GTGGGGGGGGGGGGGGGTGGG	GGGGAGGAGCAGGGGGGGG	+
Mo2015_EXCpos_Ctx_fold1_14.fwd	KLF15_MOUSE.H11MO.0.A	-2	1.77e-06	0.00229521	0.000164824	19	GTGGGGGGGGGGGGGGGTGGG	GGGGAGGAGCAGGGGGGGG	+
Mo2015_EXCpos_Ctx_fold1_14.fwd	SP1_MOUSE.H11MO.0.A	-2	2.58e-06	0.0033573	0.000223674	19	GTGGGGGGGGGGGGGGGTGGG	GGGGGGGGAGGGGGCGGGGCCGGG	+
Mo2015_EXCpos_Ctx_fold1_14.fwd	SP2_HUMAN.H11MO.0.A	0	2.66e-06	0.00346079	0.000223674	21	GTGGGGGGGGGGGGGGGTGGG	GGGGGGGGGGCGGGGCCGGGGG	+
Mo2015_EXCpos_Ctx_fold1_14.fwd	SP2_MOUSE.H11MO.0.B	0	2.66e-06	0.00346079	0.000223674	21	GTGGGGGGGGGGGGGGGTGGG	GGGGGGGGGGCGGGGCCGGGGG	+
Mo2015_EXCpos_Ctx_fold1_14.fwd	ZN341_HUMAN.H11MO.0.C	0	3.07e-06	0.00398535	0.000249268	21	GTGGGGGGGGGGGGGGGTGGG	GGGGGGGGGGGGAGGGAAGAGC	+
Mo2015_EXCpos_Ctx_fold1_14.fwd	ZBT17_MOUSE.H11MO.0.A	-2	3.25e-06	0.00422547	0.000256027	19	GTGGGGGGGGGGGGGGGTGGG	GGGGGTGGGGGAGGGGCGG	+
Mo2015_EXCpos_Ctx_fold1_14.fwd	SALL4_HUMAN.H11MO.0.B	-11	4.02e-06	0.00523212	0.000298373	10	GTGGGGGGGGGGGGGGGTGGG	GGAGGGTGGG	+
Mo2015_EXCpos_Ctx_fold1_14.fwd	SALL4_MOUSE.H11MO.0.A	-11	4.02e-06	0.00523212	0.000298373	10	GTGGGGGGGGGGGGGGGTGGG	GGAGGGTGGG	+
Mo2015_EXCpos_Ctx_fold1_14.fwd	EGR2_HUMAN.H11MO.1.A	-3	5.07e-06	0.0065912	0.000365138	16	GTGGGGGGGGGGGGGGGTGGG	GGGGCGTGGGCGGGGG	+
Mo2015_EXCpos_Ctx_fold1_14.fwd	ZBT17_HUMAN.H11MO.0.A	0	8.44e-06	0.0109756	0.000591137	19	GTGGGGGGGGGGGGGGGTGGG	GAGGGTGGGGGAGGGGAAG	+
Mo2015_EXCpos_Ctx_fold1_14.fwd	ZN263_HUMAN.H11MO.0.A	-1	8.95e-06	0.0116297	0.000609438	20	GTGGGGGGGGGGGGGGGTGGG	GGGAGGAGGGAGAGGAGGAG	+
Mo2015_EXCpos_Ctx_fold1_14.fwd	KLF3_HUMAN.H11MO.0.B	-2	1.05e-05	0.0135948	0.00067588	19	GTGGGGGGGGGGGGGGGTGGG	GGGGAGGGGCGGGGCCGGG	+
Mo2015_EXCpos_Ctx_fold1_14.fwd	KLF3_MOUSE.H11MO.0.A	-2	1.05e-05	0.0135948	0.00067588	19	GTGGGGGGGGGGGGGGGTGGG	GGGGAGGGGCGGGGCCGGG	+
Mo2015_EXCpos_Ctx_fold1_14.fwd	TBX1_HUMAN.H11MO.0.D	0	1.1e-05	0.0143126	0.000693776	20	GTGGGGGGGGGGGGGGGTGGG	GGGTGGGCAGGGGTGGGCGG	+
Mo2015_EXCpos_Ctx_fold1_14.fwd	EGR1_HUMAN.H11MO.0.A	-2	1.34e-05	0.0174401	0.000824756	17	GTGGGGGGGGGGGGGGGTGGG	GAGGGCGTGGGCGGGGG	+
Mo2015_EXCpos_Ctx_fold1_14.fwd	PROX1_HUMAN.H11MO.0.D	-4	2.62e-05	0.0341098	0.00157467	17	GTGGGGGGGGGGGGGGGTGGG	GGGTAAGGCGGGTTGGG	+
Mo2015_EXCpos_Ctx_fold1_14.fwd	KLF5_HUMAN.H11MO.0.A	-7	3.05e-05	0.0396931	0.00178981	14	GTGGGGGGGGGGGGGGGTGGG	AGGGTGGGGCTGGG	+
Mo2015_EXCpos_Ctx_fold1_14.fwd	EGR2_MOUSE.H11MO.0.A	-3	4.26e-05	0.0554116	0.00244179	14	GTGGGGGGGGGGGGGGGTGGG	GGCGTGGGCGGGGG	+
Mo2015_EXCpos_Ctx_fold1_14.fwd	EGR1_MOUSE.H11MO.0.A	-4	6.94e-05	0.0901626	0.00388486	14	GTGGGGGGGGGGGGGGGTGGG	GTGCGGGGGCGGGG	+
Mo2015_EXCpos_Ctx_fold1_14.fwd	KLF5_MOUSE.H11MO.0.A	-8	9.62e-05	0.125047	0.00527082	13	GTGGGGGGGGGGGGGGGTGGG	GGGGCAGGGTGGGGC	+
Mo2015_EXCpos_Ctx_fold1_14.fwd	SP5_MOUSE.H11MO.1.C	-3	0.000158005	0.205406	0.00847377	13	GTGGGGGGGGGGGGGGGTGGG	GGAGGGGGAGGAG	+
Mo2015_EXCpos_Ctx_fold1_14.fwd	SPIC_HUMAN.H11MO.0.D	-8	0.000171042	0.222355	0.00898187	13	GTGGGGGGGGGGGGGGGTGGG	GAGGAAGGGGAGG	+
Mo2015_EXCpos_Ctx_fold1_14.fwd	KLF4_MOUSE.H11MO.0.A	-2	0.000197912	0.257286	0.0101808	15	GTGGGGGGGGGGGGGGGTGGG	TGGAGTGGGTGTGGC	+
Mo2015_EXCpos_Ctx_fold1_14.fwd	KLF6_HUMAN.H11MO.0.A	-2	0.000288324	0.374821	0.01425	19	GTGGGGGGGGGGGGGGGTGGG	GGAAGGGCGGGGCCGGGGG	+
Mo2015_EXCpos_Ctx_fold1_14.fwd	KLF6_MOUSE.H11MO.0.B	-2	0.000288324	0.374821	0.01425	19	GTGGGGGGGGGGGGGGGTGGG	GGAAGGGCGGGGCCGGGGG	+
Mo2015_EXCpos_Ctx_fold1_14.fwd	KLF1_HUMAN.H11MO.0.A	-7	0.000316176	0.411028	0.015326	14	GTGGGGGGGGGGGGGGGTGGG	GGGGCGGGGCCGGG	+
Mo2015_EXCpos_Ctx_fold1_14.fwd	KLF1_MOUSE.H11MO.0.A	-7	0.000364996	0.474495	0.0170509	14	GTGGGGGGGGGGGGGGGTGGG	AGGGTGGGGCCGGG	+
Mo2015_EXCpos_Ctx_fold1_14.fwd	IRX2_HUMAN.H11MO.0.D	2	0.000365289	0.474876	0.0170509	17	GTGGGGGGGGGGGGGGGTGGG	ACATGGGTGGGCATGTTGG	+
Mo2015_EXCpos_Ctx_fold1_14.fwd	KLF13_HUMAN.H11MO.0.D	-8	0.000384668	0.500069	0.017629	11	GTGGGGGGGGGGGGGGGTGGG	AGGGGGGCGTG	+
Mo2015_EXCpos_Ctx_fold1_14.fwd	MAZ_HUMAN.H11MO.1.A	-6	0.00045419	0.590447	0.0200848	11	GTGGGGGGGGGGGGGGGTGGG	GAGGGAGGGGG	+
Mo2015_EXCpos_Ctx_fold1_14.fwd	MAZ_MOUSE.H11MO.1.A	-6	0.00045419	0.590447	0.0200848	11	GTGGGGGGGGGGGGGGGTGGG	GAGGGAGGGGG	+
Mo2015_EXCpos_Ctx_fold1_14.fwd	ZN219_HUMAN.H11MO.0.D	-9	0.000499595	0.649473	0.0217117	12	GTGGGGGGGGGGGGGGGTGGG	GAGGGGGGCGGA	+
Mo2015_EXCpos_Ctx_fold1_14.fwd	SP4_HUMAN.H11MO.1.A	-3	0.00052216	0.678808	0.021936	16	GTGGGGGGGGGGGGGGGTGGG	GGAGGGGGCGGGGCCG	+
Mo2015_EXCpos_Ctx_fold1_14.fwd	SP4_MOUSE.H11MO.1.B	-3	0.00052216	0.678808	0.021936	16	GTGGGGGGGGGGGGGGGTGGG	GGAGGGGGCGGGGCCG	+
Mo2015_EXCpos_Ctx_fold1_14.fwd	KLF9_HUMAN.H11MO.0.C	-7	0.00055105	0.716365	0.0227701	14	GTGGGGGGGGGGGGGGGTGGG	GGAGGGGGCGTGGCC	+
Mo2015_EXCpos_Ctx_fold1_14.fwd	KLF14_HUMAN.H11MO.0.D	-8	0.00061525	0.799825	0.0250129	13	GTGGGGGGGGGGGGGGGTGGG	AGGGGGGCGTGGC	+
Mo2015_EXCpos_Ctx_fold1_14.fwd	TBX21_HUMAN.H11MO.0.A	-4	0.000660974	0.859266	0.0264453	13	GTGGGGGGGGGGGGGGGTGGG	GTGGAGGTGTGAA	+
Mo2015_EXCpos_Ctx_fold1_14.fwd	SRBP2_HUMAN.H11MO.0.B	-2	0.000709844	0.922798	0.0275267	13	GTGGGGGGGGGGGGGGGTGGG	GGGTGGGGTGAGG	+
Mo2015_EXCpos_Ctx_fold1_14.fwd	SRBP2_MOUSE.H11MO.0.B	-2	0.000709844	0.922798	0.0275267	13	GTGGGGGGGGGGGGGGGTGGG	GGGTGGGGTGAGG	+
Mo2015_EXCpos_Ctx_fold1_15.fwd	TGIF1_HUMAN.H11MO.0.A	-3	0.000622382	0.809097	0.906326	7	TTCTTACAGCATGCATTCACC	TGACAGC	+
Mo2015_EXCpos_Ctx_fold2_1.fwd	EGR2_HUMAN.H11MO.0.A	-4	1e-12	1.3e-09	2.52e-09	17	CCACCTCCTCCCACACACCCC	CCCCTCCCACACCCCCCC	-
Mo2015_EXCpos_Ctx_fold2_1.fwd	EGR2_MOUSE.H11MO.1.A	0	3.58e-11	4.65e-08	4.49e-08	18	CCACCTCCTCCCACACACCCC	CCCCCCCCTCCCACGCCC	-
Mo2015_EXCpos_Ctx_fold2_1.fwd	EGR1_HUMAN.H11MO.0.A	-3	3.03e-10	3.93e-07	2.53e-07	17	CCACCTCCTCCCACACACCCC	CCCCCGCCCACGCCCTC	-
Mo2015_EXCpos_Ctx_fold2_1.fwd	EGR2_HUMAN.H11MO.1.A	-3	7.52e-10	9.77e-07	4.72e-07	16	CCACCTCCTCCCACACACCCC	CCCCCGCCCACGCCCC	-
Mo2015_EXCpos_Ctx_fold2_1.fwd	ZBT17_HUMAN.H11MO.0.A	-1	3.04e-08	3.95e-05	1.53e-05	19	CCACCTCCTCCCACACACCCC	CTTCCCCTCCCCCACCCTC	-
Mo2015_EXCpos_Ctx_fold2_1.fwd	EGR2_MOUSE.H11MO.0.A	-3	2.62e-07	0.000340106	0.000109562	14	CCACCTCCTCCCACACACCCC	CCCCCGCCCACGCC	-
Mo2015_EXCpos_Ctx_fold2_1.fwd	MAZ_HUMAN.H11MO.0.A	2	1.16e-06	0.00150583	0.000363815	20	CCACCTCCTCCCACACACCCC	CCCCCCCCCCCCCCCCTCCCCC	-
Mo2015_EXCpos_Ctx_fold2_1.fwd	MAZ_MOUSE.H11MO.0.A	2	1.16e-06	0.00150583	0.000363815	20	CCACCTCCTCCCACACACCCC	CCCCCCCCCCCCCCCCTCCCCC	-
Mo2015_EXCpos_Ctx_fold2_1.fwd	TBX15_HUMAN.H11MO.0.D	-3	2.11e-06	0.00274493	0.000589501	18	CCACCTCCTCCCACACACCCC	CCCCCACCCCCCCCCCCCC	-
Mo2015_EXCpos_Ctx_fold2_1.fwd	SALL1_MOUSE.H11MO.0.D	-5	2.46e-06	0.0032007	0.000611114	16	CCACCTCCTCCCACACACCCC	CCCTGCCCCACCCTCCC	-
Mo2015_EXCpos_Ctx_fold2_1.fwd	SP5_MOUSE.H11MO.0.C	2	2.68e-06	0.0034828	0.000611114	21	CCACCTCCTCCCACACACCCC	CTCCTCCCCCTCCCCCTCCCCCCC	-
Mo2015_EXCpos_Ctx_fold2_1.fwd	ZN263_HUMAN.H11MO.0.A	-1	2.92e-06	0.00379409	0.000611114	20	CCACCTCCTCCCACACACCCC	CTCCTCCTCTCCCTCCTCCC	-
Mo2015_EXCpos_Ctx_fold2_1.fwd	VEZF1_HUMAN.H11MO.0.C	2	4.21e-06	0.00547072	0.000777032	20	CCACCTCCTCCCACACACCCC	CCCCTCCCCCTCCCCCCTCCCC	-
Mo2015_EXCpos_Ctx_fold2_1.fwd	EGR1_MOUSE.H11MO.0.A	-4	4.33e-06	0.00562822	0.000777032	14	CCACCTCCTCCCACACACCCC	CCCCGCCCCCGCAC	-
Mo2015_EXCpos_Ctx_fold2_1.fwd	WT1_HUMAN.H11MO.1.B	-3	8.82e-06	0.0114712	0.00135324	11	CCACCTCCTCCCACACACCCC	CCTCCTCCCAC	-
Mo2015_EXCpos_Ctx_fold2_1.fwd	WT1_MOUSE.H11MO.1.A	-3	8.82e-06	0.0114712	0.00135324	11	CCACCTCCTCCCACACACCCC	CCTCCTCCCAC	-
Mo2015_EXCpos_Ctx_fold2_1.fwd	PURA_HUMAN.H11MO.0.D	-4	9.69e-06	0.0126023	0.00135324	17	CCACCTCCTCCCACACACCCC	CCCTGCCCCCCCCTTCC	-
Mo2015_EXCpos_Ctx_fold2_1.fwd	PURA_MOUSE.H11MO.0.D	-4	9.69e-06	0.0126023	0.00135324	17	CCACCTCCTCCCACACACCCC	CCCTGCCCCCCCCTTCC	-
Mo2015_EXCpos_Ctx_fold2_1.fwd	ZN281_HUMAN.H11MO.0.A	-3	1.26e-05	0.0163397	0.00166221	15	CCACCTCCTCCCACACACCCC	TCCCCTCCCCCACCC	-
Mo2015_EXCpos_Ctx_fold2_1.fwd	ZSC22_HUMAN.H11MO.0.C	-3	1.34e-05	0.0174832	0.00168961	16	CCACCTCCTCCCACACACCCC	CCTCCTCCCTCAGACC	-
Mo2015_EXCpos_Ctx_fold2_1.fwd	ZN281_MOUSE.H11MO.0.A	-4	1.49e-05	0.0193822	0.00178394	15	CCACCTCCTCCCACACACCCC	CCCCTCCCCCACCCC	-
Mo2015_EXCpos_Ctx_fold2_1.fwd	KLF16_HUMAN.H11MO.0.D	-1	1.88e-05	0.0244037	0.00214402	19	CCACCTCCTCCCACACACCCC	CCCCCCCCCCCCCGCCCCC	-
Mo2015_EXCpos_Ctx_fold2_1.fwd	ZN467_HUMAN.H11MO.0.C	0	2.19e-05	0.0284687	0.0023924	21	CCACCTCCTCCCACACACCCC	CCCCCCCCCCCCTCCCCTCCCC	-
Mo2015_EXCpos_Ctx_fold2_1.fwd	KLF15_HUMAN.H11MO.0.A	0	2.54e-05	0.0330126	0.00242905	19	CCACCTCCTCCCACACACCCC	CCCCCCCCTGCTCCTCCCC	-
Mo2015_EXCpos_Ctx_fold2_1.fwd	KLF15_MOUSE.H11MO.0.A	0	2.54e-05	0.0330126	0.00242905	19	CCACCTCCTCCCACACACCCC	CCCCCCCCTGCTCCTCCCC	-
Mo2015_EXCpos_Ctx_fold2_1.fwd	ZBT17_MOUSE.H11MO.0.A	-1	2.74e-05	0.0355745	0.00242905	19	CCACCTCCTCCCACACACCCC	CCGCCCCTCCCCCACCCCC	-
Mo2015_EXCpos_Ctx_fold2_1.fwd	KLF6_HUMAN.H11MO.0.A	-3	2.74e-05	0.0355745	0.00242905	18	CCACCTCCTCCCACACACCCC	CCCCCGGCCCCGCCCTTCC	-
Mo2015_EXCpos_Ctx_fold2_1.fwd	KLF6_MOUSE.H11MO.0.B	-3	2.74e-05	0.0355745	0.00242905	18	CCACCTCCTCCCACACACCCC	CCCCCGGCCCCGCCCTTCC	-
Mo2015_EXCpos_Ctx_fold2_1.fwd	ZN148_HUMAN.H11MO.0.D	-4	2.9e-05	0.0377017	0.00242905	15	CCACCTCCTCCCACACACCCC	CCCCTCCCCCACCCC	-
Mo2015_EXCpos_Ctx_fold2_1.fwd	ZN148_MOUSE.H11MO.0.D	-4	2.9e-05	0.0377017	0.00242905	15	CCACCTCCTCCCACACACCCC	CCCCTCCCCCACCCC	-
Mo2015_EXCpos_Ctx_fold2_1.fwd	SP5_MOUSE.H11MO.1.C	-4	3.42e-05	0.044416	0.00276932	13	CCACCTCCTCCCACACACCCC	CTCCTCCCCCTCC	-
Mo2015_EXCpos_Ctx_fold2_1.fwd	PATZ1_HUMAN.H11MO.0.C	3	5.46e-05	0.0709404	0.00428489	19	CCACCTCCTCCCACACACCCC	CCTCCCCCCCCGCCCCCTCCCC	-
Mo2015_EXCpos_Ctx_fold2_1.fwd	KLF5_HUMAN.H11MO.0.A	-5	8.71e-05	0.11324	0.00629327	14	CCACCTCCTCCCACACACCCC	CCCAGCCCCACCCT	-
Mo2015_EXCpos_Ctx_fold2_1.fwd	RREB1_HUMAN.H11MO.0.D	2	8.77e-05	0.113959	0.00629327	20	CCACCTCCTCCCACACACCCC	ACCCCAAACCACCCCCCCCCCC	-
Mo2015_EXCpos_Ctx_fold2_1.fwd	RREB1_MOUSE.H11MO.0.D	2	8.77e-05	0.113959	0.00629327	20	CCACCTCCTCCCACACACCCC	ACCCCAAACCACCCCCCCCCCC	-
Mo2015_EXCpos_Ctx_fold2_1.fwd	WT1_HUMAN.H11MO.0.C	2	0.000111838	0.14539	0.00759501	18	CCACCTCCTCCCACACACCCC	CCCCCCCTCCTCCCCCGCCC	-
Mo2015_EXCpos_Ctx_fold2_1.fwd	WT1_MOUSE.H11MO.0.B	2	0.000111838	0.14539	0.00759501	18	CCACCTCCTCCCACACACCCC	CCCCCCCTCCTCCCCCGCCC	-
Mo2015_EXCpos_Ctx_fold2_1.fwd	NR1D1_HUMAN.H11MO.0.B	-3	0.000131272	0.170654	0.00845758	18	CCACCTCCTCCCACACACCCC	CCTTCTGACCCACTTCCCT	-
Mo2015_EXCpos_Ctx_fold2_1.fwd	NR1D1_MOUSE.H11MO.0.A	-3	0.000131272	0.170654	0.00845758	18	CCACCTCCTCCCACACACCCC	CCTTCTGACCCACTTCCCT	-
Mo2015_EXCpos_Ctx_fold2_1.fwd	KLF1_MOUSE.H11MO.0.A	-5	0.000139662	0.18156	0.00877317	14	CCACCTCCTCCCACACACCCC	CCCGGCCCCACCCT	-
Mo2015_EXCpos_Ctx_fold2_1.fwd	KLF1_HUMAN.H11MO.0.A	-5	0.000204649	0.266043	0.0125419	14	CCACCTCCTCCCACACACCCC	CCCGGCCCCGCCCC	-
Mo2015_EXCpos_Ctx_fold2_1.fwd	ZN740_HUMAN.H11MO.0.D	-5	0.000237773	0.309105	0.014225	14	CCACCTCCTCCCACACACCCC	CCCACCCCCCCCCC	-
Mo2015_EXCpos_Ctx_fold2_1.fwd	TBX21_HUMAN.H11MO.0.A	-9	0.000255572	0.332244	0.0149343	12	CCACCTCCTCCCACACACCCC	TTCACACCTCCAC	-
Mo2015_EXCpos_Ctx_fold2_1.fwd	ZN341_HUMAN.H11MO.0.C	1	0.000299293	0.38908	0.0170669	21	CCACCTCCTCCCACACACCCC	GCTCTTCCCTCCCCCCCCCCCC	-
Mo2015_EXCpos_Ctx_fold2_1.fwd	EGR3_HUMAN.H11MO.0.D	-6	0.000317058	0.412175	0.0170669	11	CCACCTCCTCCCACACACCCC	ACACCCACTCT	-
Mo2015_EXCpos_Ctx_fold2_1.fwd	EGR3_MOUSE.H11MO.0.D	-6	0.000317058	0.412175	0.0170669	11	CCACCTCCTCCCACACACCCC	ACACCCACTCT	-
Mo2015_EXCpos_Ctx_fold2_1.fwd	SP1_MOUSE.H11MO.0.A	1	0.000319237	0.415008	0.0170669	21	CCACCTCCTCCCACACACCCC	CCCGGCCCCGCCCCCTCCCCCCCC	-
Mo2015_EXCpos_Ctx_fold2_1.fwd	NR1D2_MOUSE.H11MO.0.A	-1	0.000401978	0.522571	0.0208537	19	CCACCTCCTCCCACACACCCC	CCCTCTGACCCACTTCCCC	-
Mo2015_EXCpos_Ctx_fold2_1.fwd	TBX21_MOUSE.H11MO.0.A	-8	0.000406667	0.528668	0.0208537	12	CCACCTCCTCCCACACACCCC	TCTCACACCTCC	-
Mo2015_EXCpos_Ctx_fold2_1.fwd	VEZF1_HUMAN.H11MO.1.C	-9	0.000475253	0.617829	0.0238833	12	CCACCTCCTCCCACACACCCC	CCCCCTCCCCCT	-
Mo2015_EXCpos_Ctx_fold2_1.fwd	SP1_HUMAN.H11MO.0.A	1	0.000552752	0.718577	0.0272332	21	CCACCTCCTCCCACACACCCC	CCCCCCCCCGGCCCCGCCCCCC	-
Mo2015_EXCpos_Ctx_fold2_1.fwd	KLF3_HUMAN.H11MO.0.B	-5	0.00066345	0.862485	0.0314537	16	CCACCTCCTCCCACACACCCC	CCCGGCCCCGCCCCTCCCC	-
Mo2015_EXCpos_Ctx_fold2_1.fwd	KLF3_MOUSE.H11MO.0.A	-5	0.00066345	0.862485	0.0314537	16	CCACCTCCTCCCACACACCCC	CCCGGCCCCGCCCCTCCCC	-
Mo2015_EXCpos_Ctx_fold2_2.fwd	CPEB1_HUMAN.H11MO.0.D	-3	2.73e-08	3.54e-05	6.92e-05	17	TGCAAAGAAAAAAAAAAAAAA	AAAAAAAAAAATAAAAA	-
Mo2015_EXCpos_Ctx_fold2_2.fwd	PRDM6_HUMAN.H11MO.0.C	-4	4.4e-06	0.00571881	0.00558415	13	TGCAAAGAAAAAAAAAAAAAA	AAAAAGAAAAAAA	+
Mo2015_EXCpos_Ctx_fold2_2.fwd	ANDR_HUMAN.H11MO.0.A	0	3.29e-05	0.0428343	0.0278838	18	TGCAAAGAAAAAAAAAAAAAA	AGCAAACAAAAAAGAACA	-
Mo2015_EXCpos_Ctx_fold2_2.fwd	NFAC1_HUMAN.H11MO.0.B	-4	6.02e-05	0.0782643	0.0382107	15	TGCAAAGAAAAAAAAAAAAAA	ATGGAAAAAAAGAAA	+
Mo2015_EXCpos_Ctx_fold2_2.fwd	HXC10_HUMAN.H11MO.0.D	-2	8.44e-05	0.109708	0.0428498	19	TGCAAAGAAAAAAAAAAAAAA	GTAATAAAAAAATTAAAAA	-
Mo2015_EXCpos_Ctx_fold2_2.fwd	FOXL1_HUMAN.H11MO.0.D	-2	0.000115927	0.150706	0.0490523	19	TGCAAAGAAAAAAAAAAAAAA	AAAAGTAAACAAACAAACA	-
Mo2015_EXCpos_Ctx_fold2_2.fwd	ARI3A_HUMAN.H11MO.0.D	1	0.000292961	0.38085	0.0905423	21	TGCAAAGAAAAAAAAAAAAAA	AATTAATCGAAATCAAATTAAA	+
Mo2015_EXCpos_Ctx_fold2_2.fwd	ARI3A_MOUSE.H11MO.0.D	1	0.000292961	0.38085	0.0905423	21	TGCAAAGAAAAAAAAAAAAAA	AATTAATCGAAATCAAATTAAA	+
Mo2015_EXCpos_Ctx_fold2_2.fwd	FOXG1_HUMAN.H11MO.0.D	-4	0.000358077	0.4655	0.0905423	17	TGCAAAGAAAAAAAAAAAAAA	AAAAAAATATAAACAAT	-
Mo2015_EXCpos_Ctx_fold2_2.fwd	FOXJ3_HUMAN.H11MO.0.A	-7	0.000516151	0.670996	0.0905423	13	TGCAAAGAAAAAAAAAAAAAA	AAAAAATAAACAA	-
Mo2015_EXCpos_Ctx_fold2_2.fwd	FOXJ3_MOUSE.H11MO.0.A	-7	0.000516151	0.670996	0.0905423	13	TGCAAAGAAAAAAAAAAAAAA	AAAAAATAAACAA	-
Mo2015_EXCpos_Ctx_fold2_2.fwd	FUBP1_HUMAN.H11MO.0.D	-7	0.000530833	0.690083	0.0905423	12	TGCAAAGAAAAAAAAAAAAAA	AAAAAAACACAA	-
Mo2015_EXCpos_Ctx_fold2_2.fwd	FUBP1_MOUSE.H11MO.0.D	-7	0.000530833	0.690083	0.0905423	12	TGCAAAGAAAAAAAAAAAAAA	AAAAAAACACAA	-
Mo2015_EXCpos_Ctx_fold2_2.fwd	STAT1_HUMAN.H11MO.1.A	-4	0.000586975	0.763067	0.0905423	17	TGCAAAGAAAAAAAAAAAAAA	AAGAAAATGAAACTGAAAG	+
Mo2015_EXCpos_Ctx_fold2_2.fwd	ONEC2_HUMAN.H11MO.0.D	-3	0.000640367	0.832477	0.0905423	18	TGCAAAGAAAAAAAAAAAAAA	AAAAAAAATCAATAACAAGAC	-
Mo2015_EXCpos_Ctx_fold2_2.fwd	ONEC2_MOUSE.H11MO.0.D	-3	0.000640367	0.832477	0.0905423	18	TGCAAAGAAAAAAAAAAAAAA	AAAAAAAATCAATAACAAGAC	-
Mo2015_EXCpos_Ctx_fold2_2.fwd	FOXD3_HUMAN.H11MO.0.D	0	0.000641948	0.834532	0.0905423	15	TGCAAAGAAAAAAAAAAAAAA	TGCTAAGTAAACAAA	-
Mo2015_EXCpos_Ctx_fold2_2.fwd	FOXD3_MOUSE.H11MO.0.C	0	0.000641948	0.834532	0.0905423	15	TGCAAAGAAAAAAAAAAAAAA	TGCTAAGTAAACAAA	-
Mo2015_EXCpos_Ctx_fold2_3.fwd	PO3F3_HUMAN.H11MO.0.D	0	1.93e-05	0.0250871	0.0287879	17	ATTATTTTTTAAAATAAAATT	ATAAATTATGCAAATTT	+
Mo2015_EXCpos_Ctx_fold2_3.fwd	LMX1A_HUMAN.H11MO.0.D	-2	2.25e-05	0.0293082	0.0287879	19	ATTATTTTTTAAAATAAAATT	TTAATTAAATAATTAATTA	-
Mo2015_EXCpos_Ctx_fold2_3.fwd	PO3F4_HUMAN.H11MO.0.D	0	3.86e-05	0.050159	0.0328457	17	ATTATTTTTTAAAATAAAATT	ATAAATTATGCAAATTA	-
Mo2015_EXCpos_Ctx_fold2_3.fwd	MYNN_HUMAN.H11MO.0.D	-6	0.000132559	0.172326	0.0564225	15	ATTATTTTTTAAAATAAAATT	TTTCAAAATAAAAGTCC	-
Mo2015_EXCpos_Ctx_fold2_3.fwd	CPEB1_HUMAN.H11MO.0.D	-3	0.000174904	0.227376	0.0638113	17	ATTATTTTTTAAAATAAAATT	AAAAAAAAAAATAAAAA	-
Mo2015_EXCpos_Ctx_fold2_3.fwd	DLX1_HUMAN.H11MO.0.D	-5	0.000420608	0.546791	0.108288	16	ATTATTTTTTAAAATAAAATT	TAATTAGCATAATTTA	-
Mo2015_EXCpos_Ctx_fold2_3.fwd	HXC10_HUMAN.H11MO.0.D	-4	0.000438471	0.570013	0.108288	17	ATTATTTTTTAAAATAAAATT	GTAATAAAAAAATTAAAAA	-
Mo2015_EXCpos_Ctx_fold2_3.fwd	MEF2A_MOUSE.H11MO.0.A	-5	0.000705616	0.917301	0.148709	14	ATTATTTTTTAAAATAAAATT	TGCTAAAAATAGAA	-
Mo2015_EXCpos_Ctx_fold2_4.fwd	NFIC_HUMAN.H11MO.0.A	1	2.29e-07	0.000297859	0.000593184	16	TTGGATTTCTGCCAAGAATTA	CTTGGCTCCCTGCCAAG	+
Mo2015_EXCpos_Ctx_fold2_4.fwd	NFIC_HUMAN.H11MO.1.A	-8	1.73e-06	0.00225394	0.00149623	9	TTGGATTTCTGCCAAGAATTA	CTGCCAAGA	-
Mo2015_EXCpos_Ctx_fold2_4.fwd	NFIC_MOUSE.H11MO.0.A	-8	1.73e-06	0.00225394	0.00149623	9	TTGGATTTCTGCCAAGAATTA	CTGCCAAGA	-
Mo2015_EXCpos_Ctx_fold2_4.fwd	NFIC_MOUSE.H11MO.1.A	-1	2.86e-06	0.00372358	0.00185387	15	TTGGATTTCTGCCAAGAATTA	TGGCAGGGTGCCAGG	-
Mo2015_EXCpos_Ctx_fold2_4.fwd	NFIB_MOUSE.H11MO.0.C	-7	1.88e-05	0.0244782	0.00892166	9	TTGGATTTCTGCCAAGAATTA	GCTGCCAGG	-
Mo2015_EXCpos_Ctx_fold2_4.fwd	NFIA_HUMAN.H11MO.0.C	0	2.41e-05	0.0313591	0.00892166	15	TTGGATTTCTGCCAAGAATTA	TTGGCACCGTGCCAA	-
Mo2015_EXCpos_Ctx_fold2_4.fwd	NFIA_MOUSE.H11MO.0.C	0	2.41e-05	0.0313591	0.00892166	15	TTGGATTTCTGCCAAGAATTA	TTGGCACCGTGCCAA	-
Mo2015_EXCpos_Ctx_fold2_4.fwd	NFIA_HUMAN.H11MO.1.D	-9	5.98e-05	0.0777326	0.0140731	7	TTGGATTTCTGCCAAGAATTA	TGCCAAG	-
Mo2015_EXCpos_Ctx_fold2_4.fwd	NFIA_MOUSE.H11MO.1.D	-9	5.98e-05	0.0777326	0.0140731	7	TTGGATTTCTGCCAAGAATTA	TGCCAAG	-
Mo2015_EXCpos_Ctx_fold2_4.fwd	NFIB_HUMAN.H11MO.0.D	-8	0.000114566	0.148935	0.0228157	9	TTGGATTTCTGCCAAGAATTA	CTGCCAGGG	-
Mo2015_EXCpos_Ctx_fold2_5.fwd	HTF4_HUMAN.H11MO.0.A	-11	1.5e-06	0.00194759	0.00379123	10	CAATTTACAGAAGCAGCTGTG	TGCAGCTGTG	+
Mo2015_EXCpos_Ctx_fold2_5.fwd	ITF2_HUMAN.H11MO.0.C	-11	6.86e-06	0.00891985	0.0086818	10	CAATTTACAGAAGCAGCTGTG	GGCAGCTGGG	+
Mo2015_EXCpos_Ctx_fold2_5.fwd	TAL1_HUMAN.H11MO.1.A	-6	1.51e-05	0.0196104	0.0127247	15	CAATTTACAGAAGCAGCTGTG	CAGGAAGCAGATGTG	+
Mo2015_EXCpos_Ctx_fold2_5.fwd	PRDM9_MOUSE.H11MO.0.C	0	3.28e-05	0.0426217	0.0196274	19	CAATTTACAGAAGCAGCTGTG	AAGATGGCAGCAGCATCTG	+
Mo2015_EXCpos_Ctx_fold2_5.fwd	PTF1A_HUMAN.H11MO.1.B	-11	4.65e-05	0.0604968	0.0196274	9	CAATTTACAGAAGCAGCTGTG	AGCAGCTGG	+
Mo2015_EXCpos_Ctx_fold2_5.fwd	PTF1A_MOUSE.H11MO.1.A	-11	4.65e-05	0.0604968	0.0196274	9	CAATTTACAGAAGCAGCTGTG	AGCAGCTGG	+
Mo2015_EXCpos_Ctx_fold2_5.fwd	TFE2_HUMAN.H11MO.0.A	-10	0.000111326	0.144724	0.0272835	11	CAATTTACAGAAGCAGCTGTG	CTGCAGCTGTG	-
Mo2015_EXCpos_Ctx_fold2_5.fwd	TFE2_MOUSE.H11MO.0.A	-10	0.000111326	0.144724	0.0272835	11	CAATTTACAGAAGCAGCTGTG	CTGCAGCTGTG	-
Mo2015_EXCpos_Ctx_fold2_5.fwd	MYF6_HUMAN.H11MO.0.C	-12	0.000122603	0.159384	0.0272835	7	CAATTTACAGAAGCAGCTGTG	GCAGCTG	-
Mo2015_EXCpos_Ctx_fold2_5.fwd	MYF6_MOUSE.H11MO.0.C	-12	0.000122603	0.159384	0.0272835	7	CAATTTACAGAAGCAGCTGTG	GCAGCTG	-
Mo2015_EXCpos_Ctx_fold2_5.fwd	ASCL2_HUMAN.H11MO.0.D	-11	0.000129376	0.168189	0.0272835	9	CAATTTACAGAAGCAGCTGTG	AGCAGCTGG	-
Mo2015_EXCpos_Ctx_fold2_5.fwd	ASCL2_MOUSE.H11MO.0.C	-11	0.000129376	0.168189	0.0272835	9	CAATTTACAGAAGCAGCTGTG	AGCAGCTGG	-
Mo2015_EXCpos_Ctx_fold2_5.fwd	MAFF_MOUSE.H11MO.0.A	-1	0.000204992	0.26649	0.0349006	20	CAATTTACAGAAGCAGCTGTG	TTTTTGCTGAGTCAGCATTTTT	-
Mo2015_EXCpos_Ctx_fold2_5.fwd	SOX10_HUMAN.H11MO.0.B	-7	0.000206871	0.268932	0.0349006	14	CAATTTACAGAAGCAGCTGTG	CAAAGGAGGCATTGTT	+
Mo2015_EXCpos_Ctx_fold2_5.fwd	SOX10_MOUSE.H11MO.0.B	-7	0.000206871	0.268932	0.0349006	14	CAATTTACAGAAGCAGCTGTG	CAAAGGAGGCATTGTT	+
Mo2015_EXCpos_Ctx_fold2_5.fwd	HTF4_MOUSE.H11MO.0.A	-11	0.000229492	0.298339	0.0362972	10	CAATTTACAGAAGCAGCTGTG	AGCAGGTGGG	+
Mo2015_EXCpos_Ctx_fold2_5.fwd	MAFK_HUMAN.H11MO.0.A	0	0.000282785	0.36762	0.0420952	18	CAATTTACAGAAGCAGCTGTG	AAAATTGCTGAGTCAGCA	+
Mo2015_EXCpos_Ctx_fold2_5.fwd	ZN563_HUMAN.H11MO.1.C	-9	0.00030423	0.395499	0.0427716	12	CAATTTACAGAAGCAGCTGTG	CAGGCAGCACAG	+
Mo2015_EXCpos_Ctx_fold2_5.fwd	MYF5_MOUSE.H11MO.0.D	-12	0.000576724	0.749741	0.076814	9	CAATTTACAGAAGCAGCTGTG	GCAGCTGTTCC	+
Mo2015_EXCpos_Ctx_fold2_5.fwd	LYL1_HUMAN.H11MO.0.A	-6	0.000735004	0.955505	0.0815398	14	CAATTTACAGAAGCAGCTGTG	CAGGAAACAGCTGG	-
Mo2015_EXCpos_Ctx_fold2_5.fwd	LYL1_MOUSE.H11MO.0.A	-6	0.000735004	0.955505	0.0815398	14	CAATTTACAGAAGCAGCTGTG	CAGGAAACAGCTGG	-
Mo2015_EXCpos_Ctx_fold2_5.fwd	TF2LX_HUMAN.H11MO.0.D	-6	0.000741091	0.963419	0.0815398	15	CAATTTACAGAAGCAGCTGTG	ACTATGACAGCTGTC	+
Mo2015_EXCpos_Ctx_fold2_5.fwd	MYOD1_HUMAN.H11MO.0.A	-5	0.000741091	0.963419	0.0815398	15	CAATTTACAGAAGCAGCTGTG	GGCAGGAACAGCTGC	-
Mo2015_EXCpos_Ctx_fold2_6.fwd	PTF1A_HUMAN.H11MO.1.B	-7	9.2e-06	0.0119551	0.0117979	9	TACTATGCCAGCTGCTATTTT	CCAGCTGCT	-
Mo2015_EXCpos_Ctx_fold2_6.fwd	PTF1A_MOUSE.H11MO.1.A	-7	9.2e-06	0.0119551	0.0117979	9	TACTATGCCAGCTGCTATTTT	CCAGCTGCT	-
Mo2015_EXCpos_Ctx_fold2_6.fwd	TF2LX_HUMAN.H11MO.0.D	-1	2.47e-05	0.0321706	0.0160569	15	TACTATGCCAGCTGCTATTTT	ACTATGACAGCTGTC	+
Mo2015_EXCpos_Ctx_fold2_6.fwd	NDF2_MOUSE.H11MO.0.A	-6	2.5e-05	0.0325414	0.0160569	10	TACTATGCCAGCTGCTATTTT	GCCATCTGTT	-
Mo2015_EXCpos_Ctx_fold2_6.fwd	OLIG2_HUMAN.H11MO.1.B	-7	5.28e-05	0.0686975	0.0178563	10	TACTATGCCAGCTGCTATTTT	CCATCTGTTT	+
Mo2015_EXCpos_Ctx_fold2_6.fwd	OLIG2_MOUSE.H11MO.1.A	-7	5.28e-05	0.0686975	0.0178563	10	TACTATGCCAGCTGCTATTTT	CCATCTGTTT	+
Mo2015_EXCpos_Ctx_fold2_6.fwd	ATOH1_HUMAN.H11MO.0.B	-7	5.57e-05	0.0723765	0.0178563	9	TACTATGCCAGCTGCTATTTT	CCATCTGCT	-
Mo2015_EXCpos_Ctx_fold2_6.fwd	ATOH1_MOUSE.H11MO.0.B	-7	5.57e-05	0.0723765	0.0178563	9	TACTATGCCAGCTGCTATTTT	CCATCTGCT	-
Mo2015_EXCpos_Ctx_fold2_6.fwd	NDF2_HUMAN.H11MO.0.B	-7	0.000106003	0.137804	0.0204778	9	TACTATGCCAGCTGCTATTTT	CCATCTGTT	-
Mo2015_EXCpos_Ctx_fold2_6.fwd	LYL1_HUMAN.H11MO.0.A	-7	0.000111704	0.145216	0.0204778	14	TACTATGCCAGCTGCTATTTT	CCAGCTGTTTCCTG	+
Mo2015_EXCpos_Ctx_fold2_6.fwd	LYL1_MOUSE.H11MO.0.A	-7	0.000111704	0.145216	0.0204778	14	TACTATGCCAGCTGCTATTTT	CCAGCTGTTTCCTG	+
Mo2015_EXCpos_Ctx_fold2_6.fwd	ASCL2_HUMAN.H11MO.0.D	-7	0.000130307	0.169399	0.0204778	9	TACTATGCCAGCTGCTATTTT	CCAGCTGCT	+
Mo2015_EXCpos_Ctx_fold2_6.fwd	ASCL2_MOUSE.H11MO.0.C	-7	0.000130307	0.169399	0.0204778	9	TACTATGCCAGCTGCTATTTT	CCAGCTGCT	+
Mo2015_EXCpos_Ctx_fold2_6.fwd	ITF2_HUMAN.H11MO.0.C	-6	0.000132063	0.171682	0.0204778	10	TACTATGCCAGCTGCTATTTT	CCCAGCTGCC	-
Mo2015_EXCpos_Ctx_fold2_6.fwd	NDF1_HUMAN.H11MO.0.A	-6	0.000132063	0.171682	0.0204778	10	TACTATGCCAGCTGCTATTTT	ACCATCTGTC	-
Mo2015_EXCpos_Ctx_fold2_6.fwd	NDF1_MOUSE.H11MO.0.A	-6	0.000132063	0.171682	0.0204778	10	TACTATGCCAGCTGCTATTTT	ACCATCTGTC	-
Mo2015_EXCpos_Ctx_fold2_6.fwd	SMAD3_HUMAN.H11MO.0.B	-2	0.000143658	0.186755	0.0204778	12	TACTATGCCAGCTGCTATTTT	CTCTGTCACCTG	+
Mo2015_EXCpos_Ctx_fold2_6.fwd	SMAD3_MOUSE.H11MO.0.B	-2	0.000143658	0.186755	0.0204778	12	TACTATGCCAGCTGCTATTTT	CTCTGTCACCTG	+
Mo2015_EXCpos_Ctx_fold2_6.fwd	TGIF1_MOUSE.H11MO.0.A	-5	0.000320779	0.417012	0.0433191	9	TACTATGCCAGCTGCTATTTT	TGACAGCTG	+
Mo2015_EXCpos_Ctx_fold2_6.fwd	MYF5_MOUSE.H11MO.0.D	-7	0.000372746	0.48457	0.0478202	11	TACTATGCCAGCTGCTATTTT	GCAGCTGTTCC	+
Mo2015_EXCpos_Ctx_fold2_6.fwd	TGIF2_HUMAN.H11MO.0.D	-4	0.000613913	0.798087	0.0750093	11	TACTATGCCAGCTGCTATTTT	ATGACAGCTGT	+
Mo2015_EXCpos_Ctx_fold2_7.fwd	NDF2_HUMAN.H11MO.0.B	-6	4.79e-07	0.000622154	0.000571695	9	ATCTTACCATCTGTTCCTTTT	CCATCTGTT	-
Mo2015_EXCpos_Ctx_fold2_7.fwd	NDF2_MOUSE.H11MO.0.A	-5	5.58e-07	0.000726031	0.000571695	10	ATCTTACCATCTGTTCCTTTT	GCCATCTGTT	-
Mo2015_EXCpos_Ctx_fold2_7.fwd	NDF1_HUMAN.H11MO.0.A	-5	1.11e-06	0.0014481	0.000571695	10	ATCTTACCATCTGTTCCTTTT	ACCATCTGTC	-
Mo2015_EXCpos_Ctx_fold2_7.fwd	NDF1_MOUSE.H11MO.0.A	-5	1.11e-06	0.0014481	0.000571695	10	ATCTTACCATCTGTTCCTTTT	ACCATCTGTC	-
Mo2015_EXCpos_Ctx_fold2_7.fwd	ATOH1_HUMAN.H11MO.0.B	-6	1.4e-06	0.00181928	0.000571695	9	ATCTTACCATCTGTTCCTTTT	CCATCTGCT	-
Mo2015_EXCpos_Ctx_fold2_7.fwd	ATOH1_MOUSE.H11MO.0.B	-6	1.4e-06	0.00181928	0.000571695	9	ATCTTACCATCTGTTCCTTTT	CCATCTGCT	-
Mo2015_EXCpos_Ctx_fold2_7.fwd	OLIG2_HUMAN.H11MO.1.B	-6	1.8e-06	0.00233681	0.000571695	10	ATCTTACCATCTGTTCCTTTT	CCATCTGTTT	+
Mo2015_EXCpos_Ctx_fold2_7.fwd	OLIG2_MOUSE.H11MO.1.A	-6	1.8e-06	0.00233681	0.000571695	10	ATCTTACCATCTGTTCCTTTT	CCATCTGTTT	+
Mo2015_EXCpos_Ctx_fold2_7.fwd	BHE22_HUMAN.H11MO.0.D	-5	3.06e-06	0.00397587	0.000839973	13	ATCTTACCATCTGTTCCTTTT	ACCATATGTTTTT	+
Mo2015_EXCpos_Ctx_fold2_7.fwd	OLIG1_HUMAN.H11MO.0.D	-5	3.3e-06	0.00429176	0.000839973	14	ATCTTACCATCTGTTCCTTTT	ACCATATGTTTTTT	+
Mo2015_EXCpos_Ctx_fold2_7.fwd	NGN2_HUMAN.H11MO.0.D	-5	7.49e-06	0.00974011	0.00158859	12	ATCTTACCATCTGTTCCTTTT	GCCATCTGCTCC	-
Mo2015_EXCpos_Ctx_fold2_7.fwd	NGN2_MOUSE.H11MO.0.C	-5	7.49e-06	0.00974011	0.00158859	12	ATCTTACCATCTGTTCCTTTT	GCCATCTGCTCC	-
Mo2015_EXCpos_Ctx_fold2_7.fwd	OLIG3_HUMAN.H11MO.0.D	-5	8.77e-06	0.0114014	0.00171651	11	ATCTTACCATCTGTTCCTTTT	ACCATATGTTT	+
Mo2015_EXCpos_Ctx_fold2_7.fwd	MSGN1_MOUSE.H11MO.0.C	-5	3.14e-05	0.040868	0.00571327	12	ATCTTACCATCTGTTCCTTTT	GCCATTTGTTCC	+
Mo2015_EXCpos_Ctx_fold2_7.fwd	MYF5_MOUSE.H11MO.0.D	-6	8.26e-05	0.107416	0.0132757	11	ATCTTACCATCTGTTCCTTTT	GCAGCTGTTCC	+
Mo2015_EXCpos_Ctx_fold2_7.fwd	LYL1_HUMAN.H11MO.0.A	-6	8.87e-05	0.115313	0.0132757	14	ATCTTACCATCTGTTCCTTTT	CCAGCTGTTTCCTG	+
Mo2015_EXCpos_Ctx_fold2_7.fwd	LYL1_MOUSE.H11MO.0.A	-6	8.87e-05	0.115313	0.0132757	14	ATCTTACCATCTGTTCCTTTT	CCAGCTGTTTCCTG	+
Mo2015_EXCpos_Ctx_fold2_7.fwd	PTF1A_HUMAN.H11MO.1.B	-6	0.00018556	0.241228	0.0248487	9	ATCTTACCATCTGTTCCTTTT	CCAGCTGCT	-
Mo2015_EXCpos_Ctx_fold2_7.fwd	PTF1A_MOUSE.H11MO.1.A	-6	0.00018556	0.241228	0.0248487	9	ATCTTACCATCTGTTCCTTTT	CCAGCTGCT	-
Mo2015_EXCpos_Ctx_fold2_7.fwd	OLIG2_HUMAN.H11MO.0.B	-6	0.00028948	0.376324	0.035073	15	ATCTTACCATCTGTTCCTTTT	CCAGCTGTTTCCCTTCTG	+
Mo2015_EXCpos_Ctx_fold2_7.fwd	OLIG2_MOUSE.H11MO.0.A	-6	0.00028948	0.376324	0.035073	15	ATCTTACCATCTGTTCCTTTT	CCAGCTGTTTCCCTTCTG	+
Mo2015_EXCpos_Ctx_fold2_7.fwd	BHE23_HUMAN.H11MO.0.D	-3	0.000336814	0.437858	0.0389529	12	ATCTTACCATCTGTTCCTTTT	CCACCATATGCT	-
Mo2015_EXCpos_Ctx_fold2_7.fwd	TWST1_MOUSE.H11MO.1.B	-5	0.000401536	0.521997	0.0444192	11	ATCTTACCATCTGTTCCTTTT	AACATCTGGTT	+
Mo2015_EXCpos_Ctx_fold2_7.fwd	ZNF85_HUMAN.H11MO.0.C	-1	0.000477483	0.620728	0.0506198	20	ATCTTACCATCTGTTCCTTTT	AGATTACTTCAGTTTTCTAT	-
Mo2015_EXCpos_Ctx_fold2_7.fwd	PTF1A_HUMAN.H11MO.0.B	-6	0.000519969	0.675959	0.0508835	15	ATCTTACCATCTGTTCCTTTT	CCAGCTGCCCCCTTTCCC	+
Mo2015_EXCpos_Ctx_fold2_7.fwd	PTF1A_MOUSE.H11MO.0.A	-6	0.000519969	0.675959	0.0508835	15	ATCTTACCATCTGTTCCTTTT	CCAGCTGCCCCCTTTCCC	+
Mo2015_EXCpos_Ctx_fold2_7.fwd	STAT1_MOUSE.H11MO.0.A	-3	0.00054181	0.704353	0.0510571	18	ATCTTACCATCTGTTCCTTTT	TTTCTTTCAGTTTCATTTTCCT	-
Mo2015_EXCpos_Ctx_fold2_7.fwd	FIGLA_HUMAN.H11MO.0.D	-5	0.000600296	0.780385	0.052705	11	ATCTTACCATCTGTTCCTTTT	AACACCTGTTA	-
Mo2015_EXCpos_Ctx_fold2_7.fwd	TWST1_HUMAN.H11MO.0.A	-6	0.000604253	0.785529	0.052705	15	ATCTTACCATCTGTTCCTTTT	ACATCTGGTTTTAATTA	+
Mo2015_EXCpos_Ctx_fold2_7.fwd	TWST1_HUMAN.H11MO.1.A	-5	0.000621441	0.807873	0.052705	10	ATCTTACCATCTGTTCCTTTT	CACATCTGGT	+
Mo2015_EXCpos_Ctx_fold2_7.fwd	IRF1_HUMAN.H11MO.0.A	-3	0.000731521	0.950977	0.0581634	18	ATCTTACCATCTGTTCCTTTT	TTACTTTCACTTTCATTTTC	-
Mo2015_EXCpos_Ctx_fold2_8.fwd	ZN331_HUMAN.H11MO.0.C	2	0.000254496	0.330844	0.661688	18	ACATTGCTGAGCTGAGCTGGA	CCACCCAGCTGAGCCCAGCC	-
Mo2015_EXCpos_Ctx_fold2_9.fwd	TBR1_HUMAN.H11MO.0.D	-3	1.69e-05	0.0219447	0.0233405	13	ATCTAAGCTGTGAAAAAGAAT	AAAGGTGTGAAAA	+
Mo2015_EXCpos_Ctx_fold2_9.fwd	BRAC_HUMAN.H11MO.1.B	-5	1.8e-05	0.0234058	0.0233405	11	ATCTAAGCTGTGAAAAAGAAT	AGGTGTGAAAT	+
Mo2015_EXCpos_Ctx_fold2_9.fwd	TBX21_MOUSE.H11MO.0.A	-3	0.000276156	0.359003	0.238668	12	ATCTAAGCTGTGAAAAAGAAT	GGAGGTGTGAGA	+
Mo2015_EXCpos_Ctx_fold2_10.fwd	JUNB_HUMAN.H11MO.0.A	-5	1.04e-09	1.35e-06	2.63e-06	11	TTTGGTATGAGTCATCATTAA	TCTGAGTCACC	+
Mo2015_EXCpos_Ctx_fold2_10.fwd	FOSB_MOUSE.H11MO.0.A	-6	2.83e-09	3.68e-06	3.59e-06	9	TTTGGTATGAGTCATCATTAA	ATGAGTCAT	+
Mo2015_EXCpos_Ctx_fold2_10.fwd	FOSB_HUMAN.H11MO.0.A	-6	2.5e-08	3.25e-05	1.59e-05	9	TTTGGTATGAGTCATCATTAA	ATGAGTCAT	+
Mo2015_EXCpos_Ctx_fold2_10.fwd	JUNB_MOUSE.H11MO.0.A	-6	2.5e-08	3.25e-05	1.59e-05	9	TTTGGTATGAGTCATCATTAA	ATGAGTCAC	+
Mo2015_EXCpos_Ctx_fold2_10.fwd	ATF3_MOUSE.H11MO.0.A	-6	4.56e-08	5.93e-05	2.31e-05	9	TTTGGTATGAGTCATCATTAA	ATGAGTCAC	+
Mo2015_EXCpos_Ctx_fold2_10.fwd	JUN_HUMAN.H11MO.0.A	-5	7.39e-08	9.61e-05	3.12e-05	11	TTTGGTATGAGTCATCATTAA	GATGAGTCATC	+
Mo2015_EXCpos_Ctx_fold2_10.fwd	FOSL2_MOUSE.H11MO.0.A	-5	3.81e-07	0.000495051	0.000137889	11	TTTGGTATGAGTCATCATTAA	GATGAGTCACC	+
Mo2015_EXCpos_Ctx_fold2_10.fwd	FOSL2_HUMAN.H11MO.0.A	-4	6.65e-07	0.000864775	0.000210762	12	TTTGGTATGAGTCATCATTAA	GGATGAGTCATC	+
Mo2015_EXCpos_Ctx_fold2_10.fwd	FOS_MOUSE.H11MO.0.A	-4	7.65e-07	0.000994142	0.00021537	12	TTTGGTATGAGTCATCATTAA	GGATGAGTCATC	+
Mo2015_EXCpos_Ctx_fold2_10.fwd	FOS_HUMAN.H11MO.0.A	-6	9.81e-07	0.00127582	0.000248753	9	TTTGGTATGAGTCATCATTAA	GTGAGTCAC	+
Mo2015_EXCpos_Ctx_fold2_10.fwd	MAFF_MOUSE.H11MO.0.A	0	1.28e-06	0.00166832	0.00025435	21	TTTGGTATGAGTCATCATTAA	TTTTTGCTGAGTCAGCATTTTT	-
Mo2015_EXCpos_Ctx_fold2_10.fwd	FOSL1_HUMAN.H11MO.0.A	-4	1.3e-06	0.00169588	0.00025435	12	TTTGGTATGAGTCATCATTAA	GGATGAGTCACC	+
Mo2015_EXCpos_Ctx_fold2_10.fwd	FOSL1_MOUSE.H11MO.0.A	-4	1.3e-06	0.00169588	0.00025435	12	TTTGGTATGAGTCATCATTAA	GGATGAGTCACC	+
Mo2015_EXCpos_Ctx_fold2_10.fwd	JUN_MOUSE.H11MO.0.A	-5	2.03e-06	0.00264443	0.000368284	10	TTTGGTATGAGTCATCATTAA	GGTGAGTCAC	+
Mo2015_EXCpos_Ctx_fold2_10.fwd	JUND_HUMAN.H11MO.0.A	-5	3.2e-06	0.00416199	0.000540989	11	TTTGGTATGAGTCATCATTAA	GATGAGTCATC	+
Mo2015_EXCpos_Ctx_fold2_10.fwd	BATF_MOUSE.H11MO.1.A	-7	6.73e-06	0.00874697	0.0010659	11	TTTGGTATGAGTCATCATTAA	TGAGTCATATC	-
Mo2015_EXCpos_Ctx_fold2_10.fwd	MAFK_MOUSE.H11MO.0.A	1	9.6e-06	0.0124819	0.00143156	19	TTTGGTATGAGTCATCATTAA	AAAACTGCTGAGTCAGCATT	+
Mo2015_EXCpos_Ctx_fold2_10.fwd	JUND_MOUSE.H11MO.0.A	-4	1.19e-05	0.015519	0.00168101	11	TTTGGTATGAGTCATCATTAA	GGGTGAGTCAT	+
Mo2015_EXCpos_Ctx_fold2_10.fwd	MAFF_HUMAN.H11MO.0.B	-4	3.79e-05	0.0492156	0.00461409	17	TTTGGTATGAGTCATCATTAA	TGCTGAGTCAGCATTTTT	+
Mo2015_EXCpos_Ctx_fold2_10.fwd	BATF_HUMAN.H11MO.0.A	3	4.76e-05	0.0618588	0.00548223	15	TTTGGTATGAGTCATCATTAA	ACTTTCGATATGACTCAT	+
Mo2015_EXCpos_Ctx_fold2_10.fwd	MAFK_HUMAN.H11MO.0.A	1	0.000115212	0.149776	0.0108158	17	TTTGGTATGAGTCATCATTAA	AAAATTGCTGAGTCAGCA	+
Mo2015_EXCpos_Ctx_fold2_10.fwd	BACH2_HUMAN.H11MO.0.A	-6	0.000146505	0.190456	0.0112528	11	TTTGGTATGAGTCATCATTAA	ATGACTCAGCA	-
Mo2015_EXCpos_Ctx_fold2_10.fwd	MAFB_HUMAN.H11MO.0.B	-6	0.000146505	0.190456	0.0112528	11	TTTGGTATGAGTCATCATTAA	CTGAGTCAGCA	-
Mo2015_EXCpos_Ctx_fold2_10.fwd	MAFB_MOUSE.H11MO.0.B	-6	0.000146505	0.190456	0.0112528	11	TTTGGTATGAGTCATCATTAA	CTGAGTCAGCA	-
Mo2015_EXCpos_Ctx_fold2_10.fwd	BACH2_MOUSE.H11MO.0.A	-4	0.000228708	0.297321	0.0152553	11	TTTGGTATGAGTCATCATTAA	TGCTGAGTCAT	+
Mo2015_EXCpos_Ctx_fold2_10.fwd	MAFK_HUMAN.H11MO.1.A	-4	0.000301731	0.39225	0.0182093	13	TTTGGTATGAGTCATCATTAA	TGCTGAGTCAGCA	+
Mo2015_EXCpos_Ctx_fold2_10.fwd	MAFK_MOUSE.H11MO.1.A	-4	0.000351924	0.457501	0.0202924	13	TTTGGTATGAGTCATCATTAA	TGCTGAGTCAGCA	+
Mo2015_EXCpos_Ctx_fold2_10.fwd	NF2L2_MOUSE.H11MO.0.A	-1	0.000357732	0.465052	0.0202924	14	TTTGGTATGAGTCATCATTAA	AATTGCTGAGTCAT	-
Mo2015_EXCpos_Ctx_fold2_10.fwd	MAFF_MOUSE.H11MO.1.A	-7	0.000360266	0.468345	0.0202924	10	TTTGGTATGAGTCATCATTAA	TGACTCAGCA	-
Mo2015_EXCpos_Ctx_fold2_10.fwd	BATF_HUMAN.H11MO.1.A	-5	0.000381651	0.496146	0.0210296	11	TTTGGTATGAGTCATCATTAA	ATTGAGTCATC	-
Mo2015_EXCpos_Ctx_fold2_10.fwd	MAFG_HUMAN.H11MO.0.A	-4	0.000426022	0.553829	0.0220373	17	TTTGGTATGAGTCATCATTAA	TGCTGAGTCAGCAATTTT	-
Mo2015_EXCpos_Ctx_fold2_10.fwd	MAFG_MOUSE.H11MO.0.A	-4	0.000426022	0.553829	0.0220373	17	TTTGGTATGAGTCATCATTAA	TGCTGAGTCAGCAATTTT	-
Mo2015_EXCpos_Ctx_fold2_10.fwd	MAF_MOUSE.H11MO.0.A	-4	0.0005473	0.711489	0.0277445	17	TTTGGTATGAGTCATCATTAA	TGCTGAGTCAGCAAATT	-
Mo2015_EXCpos_Ctx_fold2_10.fwd	BATF_MOUSE.H11MO.0.A	3	0.000590585	0.767761	0.0293518	15	TTTGGTATGAGTCATCATTAA	AGTTTCGAAATGACTCAG	+
Mo2015_EXCpos_Ctx_fold2_10.fwd	NF2L2_HUMAN.H11MO.0.A	-6	0.000635463	0.826102	0.0303904	14	TTTGGTATGAGTCATCATTAA	ATGACTCAGCAGTT	-
Mo2015_EXCpos_Ctx_fold2_10.fwd	NFE2_MOUSE.H11MO.0.A	-6	0.000635463	0.826102	0.0303904	14	TTTGGTATGAGTCATCATTAA	ATGACTCAGCAGTT	+
Mo2015_EXCpos_Ctx_fold2_11.fwd	MEF2A_MOUSE.H11MO.0.A	-5	7.78e-15	1.01e-11	1.93e-11	14	TCAATTTCTATTTTTAGAATT	TTCTATTTTTAGCA	+
Mo2015_EXCpos_Ctx_fold2_11.fwd	MEF2A_HUMAN.H11MO.0.A	-5	1.51e-14	1.96e-11	1.93e-11	13	TCAATTTCTATTTTTAGAATT	TTCTATTTTTAGC	+
Mo2015_EXCpos_Ctx_fold2_11.fwd	MEF2C_HUMAN.H11MO.0.A	-5	2.15e-13	2.79e-10	1.83e-10	13	TCAATTTCTATTTTTAGAATT	TGCTATTTTTAGC	+
Mo2015_EXCpos_Ctx_fold2_11.fwd	MEF2C_MOUSE.H11MO.0.A	-4	7.72e-11	1e-07	4.94e-08	15	TCAATTTCTATTTTTAGAATT	GTTCTATTTTTAGCT	+
Mo2015_EXCpos_Ctx_fold2_11.fwd	MEF2D_MOUSE.H11MO.0.A	-5	1.33e-10	1.73e-07	6.8e-08	14	TCAATTTCTATTTTTAGAATT	TGCTATTTTTAGCT	+
Mo2015_EXCpos_Ctx_fold2_11.fwd	MEF2B_HUMAN.H11MO.0.A	-3	1.09e-09	1.42e-06	4.65e-07	14	TCAATTTCTATTTTTAGAATT	GTTGCTATTTTTGG	+
Mo2015_EXCpos_Ctx_fold2_11.fwd	MEF2D_HUMAN.H11MO.0.A	-5	1.32e-09	1.72e-06	4.82e-07	12	TCAATTTCTATTTTTAGAATT	TGCTATTTTTAG	+
Mo2015_EXCpos_Ctx_fold2_11.fwd	CPEB1_HUMAN.H11MO.0.D	-4	8.24e-05	0.107101	0.0263399	17	TCAATTTCTATTTTTAGAATT	TTTTTATTTTTTTTTTT	+
Mo2015_EXCpos_Ctx_fold2_11.fwd	SRF_MOUSE.H11MO.0.A	-4	0.000669724	0.870641	0.19033	17	TCAATTTCTATTTTTAGAATT	TTTCCTTATTTGGCCAT	+
Mo2015_EXCpos_Ctx_fold2_11.fwd	ZN232_HUMAN.H11MO.0.D	0	0.000765114	0.994649	0.195696	19	TCAATTTCTATTTTTAGAATT	ACTTAATCTACATTTAACA	-
Mo2015_EXCpos_Ctx_fold2_12.fwd	P5F1B_HUMAN.H11MO.0.D	-4	1.96e-09	2.54e-06	4.95e-06	16	TATCTAGATTATGCAAATGAA	ATGAATATGCAAATTA	-
Mo2015_EXCpos_Ctx_fold2_12.fwd	PO3F4_HUMAN.H11MO.0.D	-3	2.27e-08	2.95e-05	2.87e-05	17	TATCTAGATTATGCAAATGAA	ATAAATTATGCAAATTA	-
Mo2015_EXCpos_Ctx_fold2_12.fwd	PO5F1_MOUSE.H11MO.1.A	-9	8.41e-07	0.00109364	0.000569435	9	TATCTAGATTATGCAAATGAA	TATGCAAAT	+
Mo2015_EXCpos_Ctx_fold2_12.fwd	PO3F3_HUMAN.H11MO.0.D	-3	9e-07	0.0011701	0.000569435	17	TATCTAGATTATGCAAATGAA	ATAAATTATGCAAATTT	+
Mo2015_EXCpos_Ctx_fold2_12.fwd	HXD8_HUMAN.H11MO.0.D	-9	1.47e-06	0.00191705	0.000746354	11	TATCTAGATTATGCAAATGAA	TATGCAAATTA	-
Mo2015_EXCpos_Ctx_fold2_12.fwd	PO2F3_HUMAN.H11MO.0.D	-7	3.5e-06	0.00455631	0.0014145	14	TATCTAGATTATGCAAATGAA	GTTATGCAAATTTG	+
Mo2015_EXCpos_Ctx_fold2_12.fwd	PO5F1_HUMAN.H11MO.1.A	-8	3.91e-06	0.00508648	0.0014145	10	TATCTAGATTATGCAAATGAA	ATATGCAAAT	+
Mo2015_EXCpos_Ctx_fold2_12.fwd	DLX1_HUMAN.H11MO.0.D	-4	4.65e-06	0.00604997	0.00147213	16	TATCTAGATTATGCAAATGAA	TAAATTATGCTAATTA	+
Mo2015_EXCpos_Ctx_fold2_12.fwd	PO2F2_HUMAN.H11MO.0.A	-8	1.12e-05	0.0145291	0.00282828	11	TATCTAGATTATGCAAATGAA	ATATGCAAATG	+
Mo2015_EXCpos_Ctx_fold2_12.fwd	PO2F2_MOUSE.H11MO.0.B	-8	1.12e-05	0.0145291	0.00282828	11	TATCTAGATTATGCAAATGAA	ATATGCAAATG	+
Mo2015_EXCpos_Ctx_fold2_12.fwd	PO5F1_HUMAN.H11MO.0.A	-2	5.17e-05	0.0671975	0.0118917	16	TATCTAGATTATGCAAATGAA	CCTTTGTTATGCAAAT	+
Mo2015_EXCpos_Ctx_fold2_12.fwd	PO5F1_MOUSE.H11MO.0.A	-2	6e-05	0.0779438	0.0126439	16	TATCTAGATTATGCAAATGAA	CCATTGTTATGCAAAT	+
Mo2015_EXCpos_Ctx_fold2_12.fwd	PO3F2_MOUSE.H11MO.0.A	-1	0.000114926	0.149404	0.0223718	16	TATCTAGATTATGCAAATGAA	CTCATGCATATGCATA	+
Mo2015_EXCpos_Ctx_fold2_12.fwd	NANOG_HUMAN.H11MO.0.A	-1	0.000129866	0.168826	0.0234744	17	TATCTAGATTATGCAAATGAA	TCCTTTGTTATGCAAAT	+
Mo2015_EXCpos_Ctx_fold2_12.fwd	NANOG_MOUSE.H11MO.0.A	-1	0.000253492	0.329539	0.0427659	17	TATCTAGATTATGCAAATGAA	TCCTTTGTTATGCAAAT	+
Mo2015_EXCpos_Ctx_fold2_12.fwd	PO3F1_MOUSE.H11MO.0.C	-3	0.000321369	0.417779	0.0508287	16	TATCTAGATTATGCAAATGAA	CTTGAATATTCATGAG	-
Mo2015_EXCpos_Ctx_fold2_12.fwd	ATF4_MOUSE.H11MO.0.A	-5	0.000471884	0.61345	0.0576376	12	TATCTAGATTATGCAAATGAA	GGATGATGCAAT	+
Mo2015_EXCpos_Ctx_fold2_12.fwd	CEBPD_MOUSE.H11MO.0.B	-6	0.000489419	0.636245	0.0576376	11	TATCTAGATTATGCAAATGAA	AATTGTGCAAT	+
Mo2015_EXCpos_Ctx_fold2_12.fwd	ATF4_HUMAN.H11MO.0.A	-5	0.000507619	0.659905	0.0576376	12	TATCTAGATTATGCAAATGAA	AGATGATGCAAT	+
Mo2015_EXCpos_Ctx_fold2_12.fwd	LMX1A_HUMAN.H11MO.0.D	-1	0.000522759	0.679586	0.0576376	19	TATCTAGATTATGCAAATGAA	TAATTAATTATGTAATTAT	+
Mo2015_EXCpos_Ctx_fold2_12.fwd	PO3F1_HUMAN.H11MO.0.C	-3	0.000546628	0.710616	0.0576376	14	TATCTAGATTATGCAAATGAA	CATTGTAATGCAAA	+
Mo2015_EXCpos_Ctx_fold2_12.fwd	TEF_HUMAN.H11MO.0.D	-5	0.000546628	0.710616	0.0576376	14	TATCTAGATTATGCAAATGAA	TGTTTATGTAAATG	+
Mo2015_EXCpos_Ctx_fold2_12.fwd	TEF_MOUSE.H11MO.0.D	-5	0.000546628	0.710616	0.0576376	14	TATCTAGATTATGCAAATGAA	TGTTTATGTAAATG	+
Mo2015_EXCpos_Ctx_fold2_12.fwd	ESX1_HUMAN.H11MO.0.D	-5	0.000743509	0.966561	0.0723839	16	TATCTAGATTATGCAAATGAA	AATTATTGCTAATTAGC	-
Mo2015_EXCpos_Ctx_fold2_12.fwd	SOX2_MOUSE.H11MO.0.A	-1	0.000743686	0.966792	0.0723839	16	TATCTAGATTATGCAAATGAA	TCCTTTGTTATGCAAA	+
Mo2015_EXCpos_Ctx_fold2_13.fwd	MEF2A_MOUSE.H11MO.0.A	-5	7.9e-14	1.03e-10	2.01e-10	14	TTATTAGCTATTTTTAGATTT	TTCTATTTTTAGCA	+
Mo2015_EXCpos_Ctx_fold2_13.fwd	MEF2A_HUMAN.H11MO.0.A	-5	4.04e-12	5.25e-09	3.42e-09	13	TTATTAGCTATTTTTAGATTT	TTCTATTTTTAGC	+
Mo2015_EXCpos_Ctx_fold2_13.fwd	MEF2C_HUMAN.H11MO.0.A	-5	4.04e-12	5.25e-09	3.42e-09	13	TTATTAGCTATTTTTAGATTT	TGCTATTTTTAGC	+
Mo2015_EXCpos_Ctx_fold2_13.fwd	MEF2D_MOUSE.H11MO.0.A	-5	1.44e-11	1.88e-08	8.65e-09	14	TTATTAGCTATTTTTAGATTT	TGCTATTTTTAGCT	+
Mo2015_EXCpos_Ctx_fold2_13.fwd	MEF2C_MOUSE.H11MO.0.A	-4	1.7e-11	2.21e-08	8.65e-09	15	TTATTAGCTATTTTTAGATTT	GTTCTATTTTTAGCT	+
Mo2015_EXCpos_Ctx_fold2_13.fwd	MEF2D_HUMAN.H11MO.0.A	-5	1.32e-10	1.72e-07	5.61e-08	12	TTATTAGCTATTTTTAGATTT	TGCTATTTTTAG	+
Mo2015_EXCpos_Ctx_fold2_13.fwd	MEF2B_HUMAN.H11MO.0.A	-3	4.36e-09	5.67e-06	1.58e-06	14	TTATTAGCTATTTTTAGATTT	GTTGCTATTTTTGG	+
Mo2015_EXCpos_Ctx_fold2_13.fwd	SHOX2_HUMAN.H11MO.0.D	1	8.6e-05	0.111862	0.0198733	16	TTATTAGCTATTTTTAGATTT	CTAATTAGTTAATTTTA	+
Mo2015_EXCpos_Ctx_fold2_13.fwd	LHX9_HUMAN.H11MO.0.D	1	0.000125836	0.163587	0.0266407	17	TTATTAGCTATTTTTAGATTT	CTAATTAGCTATTAATTA	+
Mo2015_EXCpos_Ctx_fold2_13.fwd	SHOX_HUMAN.H11MO.0.D	1	0.000165379	0.214992	0.0281042	16	TTATTAGCTATTTTTAGATTT	CTAATTAGTTAATTTTT	+
Mo2015_EXCpos_Ctx_fold2_13.fwd	VSX1_HUMAN.H11MO.0.D	0	0.00017811	0.231543	0.0282806	14	TTATTAGCTATTTTTAGATTT	AAATTAGCTAATTA	-
Mo2015_EXCpos_Ctx_fold2_13.fwd	GBX1_HUMAN.H11MO.0.D	1	0.000463538	0.602599	0.0619802	16	TTATTAGCTATTTTTAGATTT	CTAATTAGCTAAAATTT	+
Mo2015_EXCpos_Ctx_fold2_13.fwd	ISX_HUMAN.H11MO.0.D	1	0.000555081	0.721605	0.0705095	15	TTATTAGCTATTTTTAGATTT	TTAATTAGCTTAAATT	+
Mo2015_EXCpos_Ctx_fold2_13.fwd	TBP_HUMAN.H11MO.0.A	-7	0.000673727	0.875845	0.0787409	10	TTATTAGCTATTTTTAGATTT	CCTTTTATAG	-
Mo2015_EXCpos_Ctx_fold2_13.fwd	SRF_MOUSE.H11MO.0.A	-4	0.000686859	0.892916	0.0787409	17	TTATTAGCTATTTTTAGATTT	TTTCCTTATTTGGCCAT	+
Mo2015_EXCpos_Ctx_fold2_14.fwd	CTCF_HUMAN.H11MO.0.A	-2	1.58e-15	2.06e-12	4.1e-12	19	TATGCTGCCCTCTAGTGGCCA	TGGCGCCCCCTGGTGGCCA	-
Mo2015_EXCpos_Ctx_fold2_14.fwd	CTCF_MOUSE.H11MO.0.A	-1	3.42e-13	4.44e-10	4.42e-10	20	TATGCTGCCCTCTAGTGGCCA	CCAGCGCCCCCTGGTGGCCA	-
Mo2015_EXCpos_Ctx_fold2_14.fwd	CTCFL_HUMAN.H11MO.0.A	-2	6.53e-09	8.49e-06	5.64e-06	17	TATGCTGCCCTCTAGTGGCCA	CGGCGCCCCCTGGCGGC	-
Mo2015_EXCpos_Ctx_fold2_14.fwd	CTCFL_MOUSE.H11MO.0.A	-1	1.1e-07	0.000143435	7.14e-05	18	TATGCTGCCCTCTAGTGGCCA	GCAGCGCCCCCTGGCGGC	-
Mo2015_EXCpos_Ctx_fold3_1.fwd	EGR2_HUMAN.H11MO.0.A	-1	4.71e-16	6.12e-13	1.18e-12	18	AGGGAGTGTGTGGGAGGGGGG	GGGGGGGTGTGGGAGGGG	+
Mo2015_EXCpos_Ctx_fold3_1.fwd	EGR2_HUMAN.H11MO.1.A	-4	2.72e-11	3.53e-08	3.42e-08	16	AGGGAGTGTGTGGGAGGGGGG	GGGGCGTGGGCGGGGG	+
Mo2015_EXCpos_Ctx_fold3_1.fwd	EGR1_HUMAN.H11MO.0.A	-3	1.26e-10	1.64e-07	1.06e-07	17	AGGGAGTGTGTGGGAGGGGGG	GAGGGCGTGGGCGGGGG	+
Mo2015_EXCpos_Ctx_fold3_1.fwd	EGR2_MOUSE.H11MO.1.A	-5	2.17e-09	2.83e-06	1.37e-06	16	AGGGAGTGTGTGGGAGGGGGG	GGGCGTGGGAGGGGGGGG	+
Mo2015_EXCpos_Ctx_fold3_1.fwd	EGR2_MOUSE.H11MO.0.A	-6	1.86e-08	2.42e-05	9.37e-06	14	AGGGAGTGTGTGGGAGGGGGG	GGCGTGGGCGGGGG	+
Mo2015_EXCpos_Ctx_fold3_1.fwd	TBX15_HUMAN.H11MO.0.D	-1	7.82e-08	0.000101605	3.28e-05	19	AGGGAGTGTGTGGGAGGGGGG	GGGGGGGGGGGGGTGGGGG	+
Mo2015_EXCpos_Ctx_fold3_1.fwd	SALL1_MOUSE.H11MO.0.D	-1	1.59e-07	0.000207165	5.73e-05	17	AGGGAGTGTGTGGGAGGGGGG	GGGAGGGTGGGGCAGGG	+
Mo2015_EXCpos_Ctx_fold3_1.fwd	ZBT17_HUMAN.H11MO.0.A	-3	5.18e-07	0.000673449	0.000162999	18	AGGGAGTGTGTGGGAGGGGGG	GAGGGTGGGGGAGGGGAAG	+
Mo2015_EXCpos_Ctx_fold3_1.fwd	KLF6_HUMAN.H11MO.0.A	-1	1.05e-06	0.00136482	0.000246394	19	AGGGAGTGTGTGGGAGGGGGG	GGAAGGGCGGGGCCGGGGG	+
Mo2015_EXCpos_Ctx_fold3_1.fwd	KLF6_MOUSE.H11MO.0.B	-1	1.05e-06	0.00136482	0.000246394	19	AGGGAGTGTGTGGGAGGGGGG	GGAAGGGCGGGGCCGGGGG	+
Mo2015_EXCpos_Ctx_fold3_1.fwd	EGR1_MOUSE.H11MO.0.A	-5	1.08e-06	0.00139976	0.000246394	14	AGGGAGTGTGTGGGAGGGGGG	GTGCGGGGGCGGGG	+
Mo2015_EXCpos_Ctx_fold3_1.fwd	SP5_MOUSE.H11MO.0.C	5	1.26e-06	0.00163454	0.000263744	19	AGGGAGTGTGTGGGAGGGGGG	GGGGGGGAGGGGGAGGGGGAGGAG	+
Mo2015_EXCpos_Ctx_fold3_1.fwd	ZN281_HUMAN.H11MO.0.A	-5	1.67e-06	0.00217125	0.000323397	15	AGGGAGTGTGTGGGAGGGGGG	GGGTGGGGGAGGGGA	+
Mo2015_EXCpos_Ctx_fold3_1.fwd	VEZF1_HUMAN.H11MO.0.C	3	3.06e-06	0.00398363	0.00055096	19	AGGGAGTGTGTGGGAGGGGGG	GGGGAGGGGGGAGGGGGAGGGG	+
Mo2015_EXCpos_Ctx_fold3_1.fwd	KLF5_HUMAN.H11MO.0.A	-4	7.57e-06	0.0098407	0.00125165	14	AGGGAGTGTGTGGGAGGGGGG	AGGGTGGGGCTGGG	+
Mo2015_EXCpos_Ctx_fold3_1.fwd	WT1_HUMAN.H11MO.1.B	-9	8.88e-06	0.0115378	0.00125165	11	AGGGAGTGTGTGGGAGGGGGG	GTGGGAGGAGG	+
Mo2015_EXCpos_Ctx_fold3_1.fwd	WT1_MOUSE.H11MO.1.A	-9	8.88e-06	0.0115378	0.00125165	11	AGGGAGTGTGTGGGAGGGGGG	GTGGGAGGAGG	+
Mo2015_EXCpos_Ctx_fold3_1.fwd	MAZ_HUMAN.H11MO.0.A	-3	9.61e-06	0.0124939	0.00125165	18	AGGGAGTGTGTGGGAGGGGGG	GGGGGAGGGGGGGGGGGGGGGG	+
Mo2015_EXCpos_Ctx_fold3_1.fwd	MAZ_MOUSE.H11MO.0.A	-3	9.61e-06	0.0124939	0.00125165	18	AGGGAGTGTGTGGGAGGGGGG	GGGGGAGGGGGGGGGGGGGGGG	+
Mo2015_EXCpos_Ctx_fold3_1.fwd	ZN281_MOUSE.H11MO.0.A	-4	9.94e-06	0.0129284	0.00125165	15	AGGGAGTGTGTGGGAGGGGGG	GGGGTGGGGGAGGGG	+
Mo2015_EXCpos_Ctx_fold3_1.fwd	ZN148_HUMAN.H11MO.0.D	-4	1.29e-05	0.0168272	0.00148102	15	AGGGAGTGTGTGGGAGGGGGG	GGGGTGGGGGAGGGG	+
Mo2015_EXCpos_Ctx_fold3_1.fwd	ZN148_MOUSE.H11MO.0.D	-4	1.29e-05	0.0168272	0.00148102	15	AGGGAGTGTGTGGGAGGGGGG	GGGGTGGGGGAGGGG	+
Mo2015_EXCpos_Ctx_fold3_1.fwd	ZSC22_HUMAN.H11MO.0.C	-4	1.42e-05	0.0184017	0.00154917	16	AGGGAGTGTGTGGGAGGGGGG	GGTCTGAGGGAGGAGG	+
Mo2015_EXCpos_Ctx_fold3_1.fwd	KLF16_HUMAN.H11MO.0.D	-3	1.62e-05	0.0211073	0.0017029	18	AGGGAGTGTGTGGGAGGGGGG	GGGGGCGGGGGGGGGGGGG	+
Mo2015_EXCpos_Ctx_fold3_1.fwd	RREB1_HUMAN.H11MO.0.D	1	2.13e-05	0.0277531	0.00206684	21	AGGGAGTGTGTGGGAGGGGGG	GGGGGGGGGGGTGGTTTGGGGT	+
Mo2015_EXCpos_Ctx_fold3_1.fwd	RREB1_MOUSE.H11MO.0.D	1	2.13e-05	0.0277531	0.00206684	21	AGGGAGTGTGTGGGAGGGGGG	GGGGGGGGGGGTGGTTTGGGGT	+
Mo2015_EXCpos_Ctx_fold3_1.fwd	KLF1_MOUSE.H11MO.0.A	-4	2.28e-05	0.0296563	0.00212678	14	AGGGAGTGTGTGGGAGGGGGG	AGGGTGGGGCCGGG	+
Mo2015_EXCpos_Ctx_fold3_1.fwd	PURA_HUMAN.H11MO.0.D	-2	3.76e-05	0.0489312	0.00326706	17	AGGGAGTGTGTGGGAGGGGGG	GGAAGGGGGGGGCAGGG	+
Mo2015_EXCpos_Ctx_fold3_1.fwd	PURA_MOUSE.H11MO.0.D	-2	3.76e-05	0.0489312	0.00326706	17	AGGGAGTGTGTGGGAGGGGGG	GGAAGGGGGGGGCAGGG	+
Mo2015_EXCpos_Ctx_fold3_1.fwd	ZN740_HUMAN.H11MO.0.D	-4	4.55e-05	0.0591209	0.00381583	14	AGGGAGTGTGTGGGAGGGGGG	GGGGGGGGGGTGGG	+
Mo2015_EXCpos_Ctx_fold3_1.fwd	ZBT17_MOUSE.H11MO.0.A	-3	5.19e-05	0.067408	0.00421036	18	AGGGAGTGTGTGGGAGGGGGG	GGGGGTGGGGGAGGGGCGG	+
Mo2015_EXCpos_Ctx_fold3_1.fwd	KLF1_HUMAN.H11MO.0.A	-4	5.38e-05	0.0698973	0.00422941	14	AGGGAGTGTGTGGGAGGGGGG	GGGGCGGGGCCGGG	+
Mo2015_EXCpos_Ctx_fold3_1.fwd	TBX1_HUMAN.H11MO.0.D	-1	6.4e-05	0.083144	0.00478692	20	AGGGAGTGTGTGGGAGGGGGG	GGGTGGGCAGGGGTGGGCGG	+
Mo2015_EXCpos_Ctx_fold3_1.fwd	SP5_MOUSE.H11MO.1.C	-6	6.47e-05	0.0840554	0.00478692	13	AGGGAGTGTGTGGGAGGGGGG	GGAGGGGGAGGAG	+
Mo2015_EXCpos_Ctx_fold3_1.fwd	NR1D2_MOUSE.H11MO.0.A	1	9.66e-05	0.125521	0.00694414	18	AGGGAGTGTGTGGGAGGGGGG	GGGGAAGTGGGTCAGAGGG	+
Mo2015_EXCpos_Ctx_fold3_1.fwd	ZN467_HUMAN.H11MO.0.C	2	0.000109379	0.142192	0.00764792	20	AGGGAGTGTGTGGGAGGGGGG	GGGGAGGGGAGGGGGGGGGGGG	+
Mo2015_EXCpos_Ctx_fold3_1.fwd	ZN263_HUMAN.H11MO.0.A	-2	0.000116856	0.151913	0.00794994	19	AGGGAGTGTGTGGGAGGGGGG	GGGAGGAGGGAGAGGAGGAG	+
Mo2015_EXCpos_Ctx_fold3_1.fwd	KLF3_HUMAN.H11MO.0.B	1	0.000144426	0.187753	0.00886693	18	AGGGAGTGTGTGGGAGGGGGG	GGGGAGGGGCGGGGCCGGG	+
Mo2015_EXCpos_Ctx_fold3_1.fwd	KLF3_MOUSE.H11MO.0.A	1	0.000144426	0.187753	0.00886693	18	AGGGAGTGTGTGGGAGGGGGG	GGGGAGGGGCGGGGCCGGG	+
Mo2015_EXCpos_Ctx_fold3_1.fwd	KLF15_HUMAN.H11MO.0.A	-4	0.000144426	0.187753	0.00886693	17	AGGGAGTGTGTGGGAGGGGGG	GGGGAGGAGCAGGGGGGGG	+
Mo2015_EXCpos_Ctx_fold3_1.fwd	KLF15_MOUSE.H11MO.0.A	-4	0.000144426	0.187753	0.00886693	17	AGGGAGTGTGTGGGAGGGGGG	GGGGAGGAGCAGGGGGGGG	+
Mo2015_EXCpos_Ctx_fold3_1.fwd	TBX21_HUMAN.H11MO.0.A	-1	0.000148153	0.192599	0.00887919	13	AGGGAGTGTGTGGGAGGGGGG	GTGGAGGTGTGAA	+
Mo2015_EXCpos_Ctx_fold3_1.fwd	WT1_HUMAN.H11MO.0.C	1	0.000161964	0.210554	0.00926573	19	AGGGAGTGTGTGGGAGGGGGG	GGGCGGGGGAGGAGGGGGGG	+
Mo2015_EXCpos_Ctx_fold3_1.fwd	WT1_MOUSE.H11MO.0.B	1	0.000161964	0.210554	0.00926573	19	AGGGAGTGTGTGGGAGGGGGG	GGGCGGGGGAGGAGGGGGGG	+
Mo2015_EXCpos_Ctx_fold3_1.fwd	PATZ1_HUMAN.H11MO.0.C	2	0.000182908	0.23778	0.0100654	20	AGGGAGTGTGTGGGAGGGGGG	GGGGAGGGGGCGGGGGGGGAGG	+
Mo2015_EXCpos_Ctx_fold3_1.fwd	NR1D1_HUMAN.H11MO.0.B	-1	0.000187939	0.244321	0.0100654	19	AGGGAGTGTGTGGGAGGGGGG	AGGGAAGTGGGTCAGAAGG	+
Mo2015_EXCpos_Ctx_fold3_1.fwd	NR1D1_MOUSE.H11MO.0.A	-1	0.000187939	0.244321	0.0100654	19	AGGGAGTGTGTGGGAGGGGGG	AGGGAAGTGGGTCAGAAGG	+
Mo2015_EXCpos_Ctx_fold3_1.fwd	EGR3_HUMAN.H11MO.0.D	-6	0.000210398	0.273517	0.0108083	11	AGGGAGTGTGTGGGAGGGGGG	AGAGTGGGTGT	+
Mo2015_EXCpos_Ctx_fold3_1.fwd	EGR3_MOUSE.H11MO.0.D	-6	0.000210398	0.273517	0.0108083	11	AGGGAGTGTGTGGGAGGGGGG	AGAGTGGGTGT	+
Mo2015_EXCpos_Ctx_fold3_1.fwd	KLF4_MOUSE.H11MO.0.A	1	0.000369257	0.480035	0.0185897	14	AGGGAGTGTGTGGGAGGGGGG	TGGAGTGGGTGTGGC	+
Mo2015_EXCpos_Ctx_fold3_1.fwd	ZN341_HUMAN.H11MO.0.C	-1	0.000409208	0.53197	0.020197	20	AGGGAGTGTGTGGGAGGGGGG	GGGGGGGGGGGGAGGGAAGAGC	+
Mo2015_EXCpos_Ctx_fold3_1.fwd	RXRA_HUMAN.H11MO.0.A	1	0.000500186	0.650242	0.0242126	19	AGGGAGTGTGTGGGAGGGGGG	GGGGGAGGCAGAGGTCAGAG	+
Mo2015_EXCpos_Ctx_fold3_1.fwd	SALL4_HUMAN.H11MO.0.B	-8	0.000571371	0.742783	0.0266341	10	AGGGAGTGTGTGGGAGGGGGG	GGAGGGTGGG	+
Mo2015_EXCpos_Ctx_fold3_1.fwd	SALL4_MOUSE.H11MO.0.A	-8	0.000571371	0.742783	0.0266341	10	AGGGAGTGTGTGGGAGGGGGG	GGAGGGTGGG	+
Mo2015_EXCpos_Ctx_fold3_1.fwd	VEZF1_HUMAN.H11MO.1.C	-2	0.000613455	0.797491	0.0272585	12	AGGGAGTGTGTGGGAGGGGGG	AGAGGGAGGGGG	+
Mo2015_EXCpos_Ctx_fold3_1.fwd	MAZ_HUMAN.H11MO.1.A	-9	0.000617253	0.802429	0.0272585	11	AGGGAGTGTGTGGGAGGGGGG	GAGGGAGGGGG	+
Mo2015_EXCpos_Ctx_fold3_1.fwd	MAZ_MOUSE.H11MO.1.A	-9	0.000617253	0.802429	0.0272585	11	AGGGAGTGTGTGGGAGGGGGG	GAGGGAGGGGG	+
Mo2015_EXCpos_Ctx_fold3_2.fwd	PTF1A_HUMAN.H11MO.1.B	-6	3.07e-05	0.0398576	0.0395495	9	TAAGCAGGCAGCTTGCTATGA	AGCAGCTGG	+
Mo2015_EXCpos_Ctx_fold3_2.fwd	PTF1A_MOUSE.H11MO.1.A	-6	3.07e-05	0.0398576	0.0395495	9	TAAGCAGGCAGCTTGCTATGA	AGCAGCTGG	+
Mo2015_EXCpos_Ctx_fold3_2.fwd	TAL1_HUMAN.H11MO.1.A	-1	6.95e-05	0.0903422	0.0488098	15	TAAGCAGGCAGCTTGCTATGA	CAGGAAGCAGATGTG	+
Mo2015_EXCpos_Ctx_fold3_2.fwd	LYL1_HUMAN.H11MO.0.A	-1	9.46e-05	0.122975	0.0488098	14	TAAGCAGGCAGCTTGCTATGA	CAGGAAACAGCTGG	-
Mo2015_EXCpos_Ctx_fold3_2.fwd	LYL1_MOUSE.H11MO.0.A	-1	9.46e-05	0.122975	0.0488098	14	TAAGCAGGCAGCTTGCTATGA	CAGGAAACAGCTGG	-
Mo2015_EXCpos_Ctx_fold3_2.fwd	ITF2_HUMAN.H11MO.0.C	-6	0.000234941	0.305424	0.0915954	10	TAAGCAGGCAGCTTGCTATGA	GGCAGCTGGG	+
Mo2015_EXCpos_Ctx_fold3_2.fwd	OLIG2_HUMAN.H11MO.1.B	-5	0.000284028	0.369236	0.0915954	10	TAAGCAGGCAGCTTGCTATGA	AAACAGATGG	-
Mo2015_EXCpos_Ctx_fold3_2.fwd	OLIG2_MOUSE.H11MO.1.A	-5	0.000284028	0.369236	0.0915954	10	TAAGCAGGCAGCTTGCTATGA	AAACAGATGG	-
Mo2015_EXCpos_Ctx_fold3_2.fwd	ATOH1_HUMAN.H11MO.0.B	-6	0.000527988	0.686385	0.108252	9	TAAGCAGGCAGCTTGCTATGA	AGCAGATGG	+
Mo2015_EXCpos_Ctx_fold3_2.fwd	ASCL2_HUMAN.H11MO.0.D	-6	0.000527988	0.686385	0.108252	9	TAAGCAGGCAGCTTGCTATGA	AGCAGCTGG	-
Mo2015_EXCpos_Ctx_fold3_2.fwd	ATOH1_MOUSE.H11MO.0.B	-6	0.000527988	0.686385	0.108252	9	TAAGCAGGCAGCTTGCTATGA	AGCAGATGG	+
Mo2015_EXCpos_Ctx_fold3_2.fwd	ASCL2_MOUSE.H11MO.0.C	-6	0.000527988	0.686385	0.108252	9	TAAGCAGGCAGCTTGCTATGA	AGCAGCTGG	-
Mo2015_EXCpos_Ctx_fold3_2.fwd	MYB_HUMAN.H11MO.0.A	-3	0.000559723	0.72764	0.108252	12	TAAGCAGGCAGCTTGCTATGA	GGTGGCAGTTGG	+
Mo2015_EXCpos_Ctx_fold3_2.fwd	NDF2_MOUSE.H11MO.0.A	-6	0.000587439	0.763671	0.108252	10	TAAGCAGGCAGCTTGCTATGA	AACAGATGGC	+
Mo2015_EXCpos_Ctx_fold3_2.fwd	ZN317_HUMAN.H11MO.0.C	0	0.000719104	0.934835	0.123681	20	TAAGCAGGCAGCTTGCTATGA	TGAGAAGTCAGCTGTCATTC	-
Mo2015_EXCpos_Ctx_fold3_3.fwd	CPEB1_HUMAN.H11MO.0.D	0	1.05e-08	1.36e-05	2.64e-05	17	AATAAAAAAAAAAAAAATGAA	AAAAAAAAAAATAAAAA	-
Mo2015_EXCpos_Ctx_fold3_3.fwd	PRDM6_HUMAN.H11MO.0.C	-4	9.41e-07	0.0012234	0.00118355	13	AATAAAAAAAAAAAAAATGAA	AAAAAGAAAAAAA	+
Mo2015_EXCpos_Ctx_fold3_3.fwd	ARI3A_HUMAN.H11MO.0.D	1	1.3e-05	0.0169494	0.00819863	21	AATAAAAAAAAAAAAAATGAA	AATTAATCGAAATCAAATTAAA	+
Mo2015_EXCpos_Ctx_fold3_3.fwd	ARI3A_MOUSE.H11MO.0.D	1	1.3e-05	0.0169494	0.00819863	21	AATAAAAAAAAAAAAAATGAA	AATTAATCGAAATCAAATTAAA	+
Mo2015_EXCpos_Ctx_fold3_3.fwd	STAT1_HUMAN.H11MO.1.A	-4	6.41e-05	0.0833874	0.0322684	17	AATAAAAAAAAAAAAAATGAA	AAGAAAATGAAACTGAAAG	+
Mo2015_EXCpos_Ctx_fold3_3.fwd	FOXL1_HUMAN.H11MO.0.D	-4	0.000107156	0.139303	0.0449216	17	AATAAAAAAAAAAAAAATGAA	AAAAGTAAACAAACAAACA	-
Mo2015_EXCpos_Ctx_fold3_3.fwd	Z354A_HUMAN.H11MO.0.C	2	0.000125288	0.162874	0.0450197	21	AATAAAAAAAAAAAAAATGAA	ACATTAAATGTAAATGGACTAAAT	-
Mo2015_EXCpos_Ctx_fold3_3.fwd	LMX1A_HUMAN.H11MO.0.D	-1	0.000155974	0.202766	0.0490403	19	AATAAAAAAAAAAAAAATGAA	TTAATTAAATAATTAATTA	-
Mo2015_EXCpos_Ctx_fold3_3.fwd	STAT1_MOUSE.H11MO.0.A	-4	0.000206731	0.26875	0.0547202	17	AATAAAAAAAAAAAAAATGAA	AGGAAAATGAAACTGAAAGAAA	+
Mo2015_EXCpos_Ctx_fold3_3.fwd	STAT2_HUMAN.H11MO.0.A	-4	0.000239304	0.311095	0.0547202	17	AATAAAAAAAAAAAAAATGAA	AGGAAAATGAAACTGAAAG	+
Mo2015_EXCpos_Ctx_fold3_3.fwd	STAT2_MOUSE.H11MO.0.A	-4	0.000239304	0.311095	0.0547202	17	AATAAAAAAAAAAAAAATGAA	AGGAAAATGAAACTGAAAG	+
Mo2015_EXCpos_Ctx_fold3_3.fwd	HMX1_HUMAN.H11MO.0.D	-4	0.000310484	0.403629	0.0586542	17	AATAAAAAAAAAAAAAATGAA	ATTAAAAAGCAATTAAC	-
Mo2015_EXCpos_Ctx_fold3_3.fwd	ZN713_HUMAN.H11MO.0.D	-3	0.000342521	0.445277	0.0586542	18	AATAAAAAAAAAAAAAATGAA	ATAGAAAAAAGACATGAAA	+
Mo2015_EXCpos_Ctx_fold3_3.fwd	ONEC2_HUMAN.H11MO.0.D	0	0.000381327	0.495725	0.0586542	21	AATAAAAAAAAAAAAAATGAA	AAAAAAAATCAATAACAAGAC	-
Mo2015_EXCpos_Ctx_fold3_3.fwd	ONEC2_MOUSE.H11MO.0.D	0	0.000381327	0.495725	0.0586542	21	AATAAAAAAAAAAAAAATGAA	AAAAAAAATCAATAACAAGAC	-
Mo2015_EXCpos_Ctx_fold3_3.fwd	NFAC1_HUMAN.H11MO.0.B	-6	0.000405194	0.526752	0.0586542	15	AATAAAAAAAAAAAAAATGAA	ATGGAAAAAAAGAAA	+
Mo2015_EXCpos_Ctx_fold3_3.fwd	ANDR_HUMAN.H11MO.0.A	-5	0.000405784	0.527519	0.0586542	16	AATAAAAAAAAAAAAAATGAA	AGCAAACAAAAAAGAACA	-
Mo2015_EXCpos_Ctx_fold3_3.fwd	MNX1_HUMAN.H11MO.0.D	-1	0.000486608	0.632591	0.0586542	19	AATAAAAAAAAAAAAAATGAA	TTAAGGGTTATTAAAATAG	-
Mo2015_EXCpos_Ctx_fold3_3.fwd	FOXG1_HUMAN.H11MO.0.D	-4	0.000507869	0.66023	0.0586542	17	AATAAAAAAAAAAAAAATGAA	AAAAAAATATAAACAAT	-
Mo2015_EXCpos_Ctx_fold3_3.fwd	IRF1_HUMAN.H11MO.0.A	-6	0.000551195	0.716554	0.0586542	15	AATAAAAAAAAAAAAAATGAA	GAAAATGAAAGTGAAAGTAA	+
Mo2015_EXCpos_Ctx_fold3_3.fwd	FUBP1_HUMAN.H11MO.0.D	-8	0.000577798	0.751137	0.0586542	12	AATAAAAAAAAAAAAAATGAA	AAAAAAACACAA	-
Mo2015_EXCpos_Ctx_fold3_3.fwd	FUBP1_MOUSE.H11MO.0.D	-8	0.000577798	0.751137	0.0586542	12	AATAAAAAAAAAAAAAATGAA	AAAAAAACACAA	-
Mo2015_EXCpos_Ctx_fold3_3.fwd	FOXJ3_HUMAN.H11MO.0.A	-4	0.000649113	0.843847	0.0586542	13	AATAAAAAAAAAAAAAATGAA	AAAAAATAAACAA	-
Mo2015_EXCpos_Ctx_fold3_3.fwd	FOXJ3_MOUSE.H11MO.0.A	-4	0.000649113	0.843847	0.0586542	13	AATAAAAAAAAAAAAAATGAA	AAAAAATAAACAA	-
Mo2015_EXCpos_Ctx_fold3_3.fwd	HXC10_HUMAN.H11MO.0.D	2	0.000686282	0.892167	0.0586542	17	AATAAAAAAAAAAAAAATGAA	GTAATAAAAAAATTAAAAA	-
Mo2015_EXCpos_Ctx_fold3_3.fwd	IRF5_HUMAN.H11MO.0.D	-2	0.000689877	0.89684	0.0586542	19	AATAAAAAAAAAAAAAATGAA	TAAAGGAAAGCCAAAAGTGA	+
Mo2015_EXCpos_Ctx_fold3_3.fwd	IRF5_MOUSE.H11MO.0.D	-2	0.000689877	0.89684	0.0586542	19	AATAAAAAAAAAAAAAATGAA	TAAAGGAAAGCCAAAAGTGA	+
Mo2015_EXCpos_Ctx_fold3_3.fwd	FOXJ3_HUMAN.H11MO.1.B	-4	0.000695555	0.904222	0.0586542	13	AATAAAAAAAAAAAAAATGAA	TAAACAAAAACAA	-
Mo2015_EXCpos_Ctx_fold3_3.fwd	FOXJ3_MOUSE.H11MO.1.B	-4	0.000695555	0.904222	0.0586542	13	AATAAAAAAAAAAAAAATGAA	TAAACAAAAACAA	-
Mo2015_EXCpos_Ctx_fold3_3.fwd	CUX2_HUMAN.H11MO.0.D	-10	0.000722886	0.939752	0.0586542	11	AATAAAAAAAAAAAAAATGAA	AAATCAATGAA	+
Mo2015_EXCpos_Ctx_fold3_3.fwd	CUX2_MOUSE.H11MO.0.C	-10	0.000722886	0.939752	0.0586542	11	AATAAAAAAAAAAAAAATGAA	AAATCAATGAA	+
Mo2015_EXCpos_Ctx_fold3_4.fwd	NFIC_HUMAN.H11MO.1.A	-8	1.27e-07	0.000165103	0.000164592	9	AAGGAAGTCTGCCAAGATAAT	CTGCCAAGA	-
Mo2015_EXCpos_Ctx_fold3_4.fwd	NFIC_MOUSE.H11MO.0.A	-8	1.27e-07	0.000165103	0.000164592	9	AAGGAAGTCTGCCAAGATAAT	CTGCCAAGA	-
Mo2015_EXCpos_Ctx_fold3_4.fwd	NFIC_MOUSE.H11MO.1.A	-1	6.34e-07	0.000824847	0.000548198	15	AAGGAAGTCTGCCAAGATAAT	TGGCAGGGTGCCAGG	-
Mo2015_EXCpos_Ctx_fold3_4.fwd	NFIC_HUMAN.H11MO.0.A	1	9.01e-07	0.00117179	0.000584081	16	AAGGAAGTCTGCCAAGATAAT	CTTGGCTCCCTGCCAAG	+
Mo2015_EXCpos_Ctx_fold3_4.fwd	NFIB_MOUSE.H11MO.0.C	-7	2.22e-05	0.0288778	0.0115154	9	AAGGAAGTCTGCCAAGATAAT	GCTGCCAGG	-
Mo2015_EXCpos_Ctx_fold3_4.fwd	NFIB_HUMAN.H11MO.0.D	-8	6.27e-05	0.0815519	0.0270999	9	AAGGAAGTCTGCCAAGATAAT	CTGCCAGGG	-
Mo2015_EXCpos_Ctx_fold3_4.fwd	NFIA_HUMAN.H11MO.1.D	-9	0.000180571	0.234742	0.0526509	7	AAGGAAGTCTGCCAAGATAAT	TGCCAAG	-
Mo2015_EXCpos_Ctx_fold3_4.fwd	NFIA_MOUSE.H11MO.1.D	-9	0.000180571	0.234742	0.0526509	7	AAGGAAGTCTGCCAAGATAAT	TGCCAAG	-
Mo2015_EXCpos_Ctx_fold3_4.fwd	NFIA_HUMAN.H11MO.0.C	0	0.000203132	0.264071	0.0526509	15	AAGGAAGTCTGCCAAGATAAT	TTGGCACCGTGCCAA	-
Mo2015_EXCpos_Ctx_fold3_4.fwd	NFIA_MOUSE.H11MO.0.C	0	0.000203132	0.264071	0.0526509	15	AAGGAAGTCTGCCAAGATAAT	TTGGCACCGTGCCAA	-
Mo2015_EXCpos_Ctx_fold3_4.fwd	STAT4_HUMAN.H11MO.0.A	-8	0.000597249	0.776424	0.11908	11	AAGGAAGTCTGCCAAGATAAT	CTTCCAGGAAA	-
Mo2015_EXCpos_Ctx_fold3_5.fwd	MEF2A_MOUSE.H11MO.0.A	-4	3.16e-13	4.11e-10	8.06e-10	14	AAAAATCTAAAAATAGAATTT	TGCTAAAAATAGAA	-
Mo2015_EXCpos_Ctx_fold3_5.fwd	MEF2A_HUMAN.H11MO.0.A	-5	2.24e-11	2.91e-08	1.9e-08	13	AAAAATCTAAAAATAGAATTT	GCTAAAAATAGAA	-
Mo2015_EXCpos_Ctx_fold3_5.fwd	MEF2C_HUMAN.H11MO.0.A	-5	2.24e-11	2.91e-08	1.9e-08	13	AAAAATCTAAAAATAGAATTT	GCTAAAAATAGCA	-
Mo2015_EXCpos_Ctx_fold3_5.fwd	MEF2D_MOUSE.H11MO.0.A	-4	3.41e-11	4.44e-08	2.17e-08	14	AAAAATCTAAAAATAGAATTT	AGCTAAAAATAGCA	-
Mo2015_EXCpos_Ctx_fold3_5.fwd	MEF2D_HUMAN.H11MO.0.A	-6	1.86e-10	2.42e-07	9.49e-08	12	AAAAATCTAAAAATAGAATTT	CTAAAAATAGCA	-
Mo2015_EXCpos_Ctx_fold3_5.fwd	MEF2C_MOUSE.H11MO.0.A	-4	8.31e-10	1.08e-06	3.53e-07	15	AAAAATCTAAAAATAGAATTT	AGCTAAAAATAGAAC	-
Mo2015_EXCpos_Ctx_fold3_5.fwd	MEF2B_HUMAN.H11MO.0.A	-6	3.85e-08	5.01e-05	1.4e-05	14	AAAAATCTAAAAATAGAATTT	CCAAAAATAGCAAC	-
Mo2015_EXCpos_Ctx_fold3_5.fwd	ONEC2_HUMAN.H11MO.0.D	3	0.000221892	0.28846	0.0628313	18	AAAAATCTAAAAATAGAATTT	AAAAAAAATCAATAACAAGAC	-
Mo2015_EXCpos_Ctx_fold3_5.fwd	ONEC2_MOUSE.H11MO.0.D	3	0.000221892	0.28846	0.0628313	18	AAAAATCTAAAAATAGAATTT	AAAAAAAATCAATAACAAGAC	-
Mo2015_EXCpos_Ctx_fold3_5.fwd	CPEB1_HUMAN.H11MO.0.D	-2	0.000314427	0.408755	0.0801303	17	AAAAATCTAAAAATAGAATTT	AAAAAAAAAAATAAAAA	-
Mo2015_EXCpos_Ctx_fold3_6.fwd	LMX1A_HUMAN.H11MO.0.D	-2	5.56e-05	0.0722964	0.0996657	19	AAAATTTAATTTTAAAATTCT	TAATTAATTATGTAATTAT	+
Mo2015_EXCpos_Ctx_fold3_6.fwd	FOXD2_HUMAN.H11MO.0.D	4	8.85e-05	0.115011	0.0996657	15	AAAATTTAATTTTAAAATTCT	TATGTAAATATTTATTTAA	+
Mo2015_EXCpos_Ctx_fold3_6.fwd	PO3F3_HUMAN.H11MO.0.D	-1	0.000179607	0.233489	0.0996657	17	AAAATTTAATTTTAAAATTCT	ATAAATTATGCAAATTT	+
Mo2015_EXCpos_Ctx_fold3_6.fwd	HXC10_HUMAN.H11MO.0.D	-1	0.000203106	0.264037	0.0996657	19	AAAATTTAATTTTAAAATTCT	TTTTTAATTTTTTTATTAC	+
Mo2015_EXCpos_Ctx_fold3_6.fwd	MYNN_HUMAN.H11MO.0.D	0	0.000218577	0.28415	0.0996657	17	AAAATTTAATTTTAAAATTCT	GGACTTTTATTTTGAAA	+
Mo2015_EXCpos_Ctx_fold3_6.fwd	HMX1_HUMAN.H11MO.0.D	1	0.000301636	0.392127	0.0996657	16	AAAATTTAATTTTAAAATTCT	GTTAATTGTTTTTTAAT	+
Mo2015_EXCpos_Ctx_fold3_6.fwd	ARI3A_HUMAN.H11MO.0.D	1	0.000351246	0.45662	0.0996657	21	AAAATTTAATTTTAAAATTCT	TTTAATTTGATTTCGATTAATT	-
Mo2015_EXCpos_Ctx_fold3_6.fwd	ARI3A_MOUSE.H11MO.0.D	1	0.000351246	0.45662	0.0996657	21	AAAATTTAATTTTAAAATTCT	TTTAATTTGATTTCGATTAATT	-
Mo2015_EXCpos_Ctx_fold3_7.fwd	NDF2_MOUSE.H11MO.0.A	-7	5e-07	0.000650476	0.000387047	10	AAAAAAGAACAGATGGTTTTT	AACAGATGGC	+
Mo2015_EXCpos_Ctx_fold3_7.fwd	NDF1_HUMAN.H11MO.0.A	-7	6.03e-07	0.000784531	0.000387047	10	AAAAAAGAACAGATGGTTTTT	GACAGATGGT	+
Mo2015_EXCpos_Ctx_fold3_7.fwd	NDF1_MOUSE.H11MO.0.A	-7	6.03e-07	0.000784531	0.000387047	10	AAAAAAGAACAGATGGTTTTT	GACAGATGGT	+
Mo2015_EXCpos_Ctx_fold3_7.fwd	NDF2_HUMAN.H11MO.0.B	-7	6.12e-07	0.000795961	0.000387047	9	AAAAAAGAACAGATGGTTTTT	AACAGATGG	+
Mo2015_EXCpos_Ctx_fold3_7.fwd	OLIG1_HUMAN.H11MO.0.D	-3	9.48e-07	0.00123198	0.000479255	14	AAAAAAGAACAGATGGTTTTT	AAAAAACATATGGT	-
Mo2015_EXCpos_Ctx_fold3_7.fwd	BHE22_HUMAN.H11MO.0.D	-4	1.24e-06	0.0016149	0.000523512	13	AAAAAAGAACAGATGGTTTTT	AAAAACATATGGT	-
Mo2015_EXCpos_Ctx_fold3_7.fwd	OLIG2_HUMAN.H11MO.1.B	-6	2.89e-06	0.00375137	0.000912078	10	AAAAAAGAACAGATGGTTTTT	AAACAGATGG	-
Mo2015_EXCpos_Ctx_fold3_7.fwd	OLIG2_MOUSE.H11MO.1.A	-6	2.89e-06	0.00375137	0.000912078	10	AAAAAAGAACAGATGGTTTTT	AAACAGATGG	-
Mo2015_EXCpos_Ctx_fold3_7.fwd	ATOH1_HUMAN.H11MO.0.B	-7	3.7e-06	0.00480517	0.000934632	9	AAAAAAGAACAGATGGTTTTT	AGCAGATGG	+
Mo2015_EXCpos_Ctx_fold3_7.fwd	ATOH1_MOUSE.H11MO.0.B	-7	3.7e-06	0.00480517	0.000934632	9	AAAAAAGAACAGATGGTTTTT	AGCAGATGG	+
Mo2015_EXCpos_Ctx_fold3_7.fwd	OLIG3_HUMAN.H11MO.0.D	-6	7.66e-06	0.00995801	0.00176081	11	AAAAAAGAACAGATGGTTTTT	AAACATATGGT	-
Mo2015_EXCpos_Ctx_fold3_7.fwd	NGN2_HUMAN.H11MO.0.D	-5	3.91e-05	0.0508223	0.00659015	12	AAAAAAGAACAGATGGTTTTT	GGAGCAGATGGC	+
Mo2015_EXCpos_Ctx_fold3_7.fwd	NGN2_MOUSE.H11MO.0.C	-5	3.91e-05	0.0508223	0.00659015	12	AAAAAAGAACAGATGGTTTTT	GGAGCAGATGGC	+
Mo2015_EXCpos_Ctx_fold3_7.fwd	MCR_HUMAN.H11MO.0.D	-4	5.25e-05	0.0681891	0.00780186	17	AAAAAAGAACAGATGGTTTTT	AAGAACAGGTTGTTGTA	+
Mo2015_EXCpos_Ctx_fold3_7.fwd	MCR_MOUSE.H11MO.0.D	-4	5.25e-05	0.0681891	0.00780186	17	AAAAAAGAACAGATGGTTTTT	AAGAACAGGTTGTTGTA	+
Mo2015_EXCpos_Ctx_fold3_7.fwd	MSGN1_MOUSE.H11MO.0.C	-5	6.76e-05	0.0878418	0.00949206	12	AAAAAAGAACAGATGGTTTTT	GGAACAAATGGT	-
Mo2015_EXCpos_Ctx_fold3_7.fwd	BHE23_HUMAN.H11MO.0.D	-7	7.39e-05	0.0960098	0.00982864	12	AAAAAAGAACAGATGGTTTTT	AGCATATGGTGG	+
Mo2015_EXCpos_Ctx_fold3_7.fwd	TWST1_MOUSE.H11MO.1.B	-7	0.000110682	0.143887	0.0136709	11	AAAAAAGAACAGATGGTTTTT	AACATCTGGTT	+
Mo2015_EXCpos_Ctx_fold3_7.fwd	TWST1_HUMAN.H11MO.0.A	1	0.000113538	0.1476	0.0136709	16	AAAAAAGAACAGATGGTTTTT	TAATTAAAACCAGATGT	-
Mo2015_EXCpos_Ctx_fold3_7.fwd	OLIG2_HUMAN.H11MO.0.B	2	0.000187945	0.244328	0.0200507	16	AAAAAAGAACAGATGGTTTTT	CAGAAGGGAAACAGCTGG	-
Mo2015_EXCpos_Ctx_fold3_7.fwd	OLIG2_MOUSE.H11MO.0.A	2	0.000187945	0.244328	0.0200507	16	AAAAAAGAACAGATGGTTTTT	CAGAAGGGAAACAGCTGG	-
Mo2015_EXCpos_Ctx_fold3_7.fwd	LYL1_HUMAN.H11MO.0.A	-2	0.000198241	0.257714	0.0200507	14	AAAAAAGAACAGATGGTTTTT	CAGGAAACAGCTGG	-
Mo2015_EXCpos_Ctx_fold3_7.fwd	LYL1_MOUSE.H11MO.0.A	-2	0.000198241	0.257714	0.0200507	14	AAAAAAGAACAGATGGTTTTT	CAGGAAACAGCTGG	-
Mo2015_EXCpos_Ctx_fold3_7.fwd	TWST1_MOUSE.H11MO.0.B	1	0.000208195	0.270653	0.0202475	16	AAAAAAGAACAGATGGTTTTT	TAATTAAAACCAGATGT	-
Mo2015_EXCpos_Ctx_fold3_7.fwd	MYF5_MOUSE.H11MO.0.D	-5	0.000225298	0.292887	0.0210993	11	AAAAAAGAACAGATGGTTTTT	GGAACAGCTGC	-
Mo2015_EXCpos_Ctx_fold3_7.fwd	PTF1A_HUMAN.H11MO.1.B	-7	0.000374216	0.486481	0.0326287	9	AAAAAAGAACAGATGGTTTTT	AGCAGCTGG	+
Mo2015_EXCpos_Ctx_fold3_7.fwd	PTF1A_MOUSE.H11MO.1.A	-7	0.000374216	0.486481	0.0326287	9	AAAAAAGAACAGATGGTTTTT	AGCAGCTGG	+
Mo2015_EXCpos_Ctx_fold3_7.fwd	FEZF1_HUMAN.H11MO.0.C	-1	0.00045563	0.59232	0.0384031	12	AAAAAAGAACAGATGGTTTTT	AAAAAGAGCAGC	-
Mo2015_EXCpos_Ctx_fold3_7.fwd	TWST1_HUMAN.H11MO.1.A	-7	0.000545488	0.709135	0.0431033	10	AAAAAAGAACAGATGGTTTTT	CACATCTGGT	+
Mo2015_EXCpos_Ctx_fold3_7.fwd	FIGLA_HUMAN.H11MO.0.D	-6	0.000608807	0.791449	0.0466488	11	AAAAAAGAACAGATGGTTTTT	TAACAGGTGTT	+
Mo2015_EXCpos_Ctx_fold3_9.fwd	FOSB_MOUSE.H11MO.0.A	-6	7.01e-10	9.11e-07	1.77e-06	9	AAATATATGAGTCATCCTTTT	ATGAGTCAT	+
Mo2015_EXCpos_Ctx_fold3_9.fwd	FOSB_HUMAN.H11MO.0.A	-6	9.72e-09	1.26e-05	8.2e-06	9	AAATATATGAGTCATCCTTTT	ATGAGTCAT	+
Mo2015_EXCpos_Ctx_fold3_9.fwd	JUNB_MOUSE.H11MO.0.A	-6	9.72e-09	1.26e-05	8.2e-06	9	AAATATATGAGTCATCCTTTT	ATGAGTCAC	+
Mo2015_EXCpos_Ctx_fold3_9.fwd	ATF3_MOUSE.H11MO.0.A	-6	1.93e-08	2.51e-05	1.22e-05	9	AAATATATGAGTCATCCTTTT	ATGAGTCAC	+
Mo2015_EXCpos_Ctx_fold3_9.fwd	JUNB_HUMAN.H11MO.0.A	-5	2.16e-07	0.000280922	0.000109372	11	AAATATATGAGTCATCCTTTT	TCTGAGTCACC	+
Mo2015_EXCpos_Ctx_fold3_9.fwd	JUN_HUMAN.H11MO.0.A	-5	3.85e-07	0.000499935	0.0001622	11	AAATATATGAGTCATCCTTTT	GATGAGTCATC	+
Mo2015_EXCpos_Ctx_fold3_9.fwd	FOS_HUMAN.H11MO.0.A	-6	9.31e-07	0.00120974	0.000311385	9	AAATATATGAGTCATCCTTTT	GTGAGTCAC	+
Mo2015_EXCpos_Ctx_fold3_9.fwd	JUN_MOUSE.H11MO.0.A	-5	9.84e-07	0.00127967	0.000311385	10	AAATATATGAGTCATCCTTTT	GGTGAGTCAC	+
Mo2015_EXCpos_Ctx_fold3_9.fwd	MAFF_MOUSE.H11MO.0.A	0	1.23e-06	0.00159732	0.000345492	21	AAATATATGAGTCATCCTTTT	TTTTTGCTGAGTCAGCATTTTT	-
Mo2015_EXCpos_Ctx_fold3_9.fwd	FOSL2_HUMAN.H11MO.0.A	-5	2.09e-06	0.00271706	0.000492172	12	AAATATATGAGTCATCCTTTT	GATGACTCATCC	-
Mo2015_EXCpos_Ctx_fold3_9.fwd	JUND_MOUSE.H11MO.0.A	-6	2.14e-06	0.00278112	0.000492172	11	AAATATATGAGTCATCCTTTT	ATGACTCACCC	-
Mo2015_EXCpos_Ctx_fold3_9.fwd	NF2L2_HUMAN.H11MO.0.A	-1	3.91e-06	0.00508091	0.000760829	14	AAATATATGAGTCATCCTTTT	AACTGCTGAGTCAT	+
Mo2015_EXCpos_Ctx_fold3_9.fwd	NF2L2_MOUSE.H11MO.0.A	-1	3.91e-06	0.00508091	0.000760829	14	AAATATATGAGTCATCCTTTT	AATTGCTGAGTCAT	-
Mo2015_EXCpos_Ctx_fold3_9.fwd	FOS_MOUSE.H11MO.0.A	-5	4.97e-06	0.00646237	0.000884427	12	AAATATATGAGTCATCCTTTT	GATGACTCATCC	-
Mo2015_EXCpos_Ctx_fold3_9.fwd	FOSL2_MOUSE.H11MO.0.A	-5	5.24e-06	0.00681497	0.000884427	11	AAATATATGAGTCATCCTTTT	GATGAGTCACC	+
Mo2015_EXCpos_Ctx_fold3_9.fwd	JUND_HUMAN.H11MO.0.A	-5	5.92e-06	0.00769109	0.000935745	11	AAATATATGAGTCATCCTTTT	GATGAGTCATC	+
Mo2015_EXCpos_Ctx_fold3_9.fwd	NFE2_MOUSE.H11MO.0.A	-1	7.78e-06	0.0101191	0.00115874	14	AAATATATGAGTCATCCTTTT	AACTGCTGAGTCAT	-
Mo2015_EXCpos_Ctx_fold3_9.fwd	FOSL1_HUMAN.H11MO.0.A	-5	9.84e-06	0.0127963	0.00131106	12	AAATATATGAGTCATCCTTTT	GGTGACTCATCC	-
Mo2015_EXCpos_Ctx_fold3_9.fwd	FOSL1_MOUSE.H11MO.0.A	-5	9.84e-06	0.0127963	0.00131106	12	AAATATATGAGTCATCCTTTT	GGTGACTCATCC	-
Mo2015_EXCpos_Ctx_fold3_9.fwd	MAFK_MOUSE.H11MO.0.A	1	1.44e-05	0.018777	0.00174059	19	AAATATATGAGTCATCCTTTT	AAAACTGCTGAGTCAGCATT	+
Mo2015_EXCpos_Ctx_fold3_9.fwd	BACH2_HUMAN.H11MO.0.A	-4	2.84e-05	0.0369146	0.00266148	11	AAATATATGAGTCATCCTTTT	TGCTGAGTCAT	+
Mo2015_EXCpos_Ctx_fold3_9.fwd	BACH2_MOUSE.H11MO.0.A	-4	3.5e-05	0.0455234	0.00295395	11	AAATATATGAGTCATCCTTTT	TGCTGAGTCAT	+
Mo2015_EXCpos_Ctx_fold3_9.fwd	MAFF_HUMAN.H11MO.0.B	-4	9.52e-05	0.123796	0.00688539	17	AAATATATGAGTCATCCTTTT	TGCTGAGTCAGCATTTTT	+
Mo2015_EXCpos_Ctx_fold3_9.fwd	MAFK_HUMAN.H11MO.0.A	-4	0.000102394	0.133112	0.00715702	17	AAATATATGAGTCATCCTTTT	TGCTGACTCAGCAATTTT	-
Mo2015_EXCpos_Ctx_fold3_9.fwd	NFE2_HUMAN.H11MO.0.A	-4	0.000175704	0.228416	0.010845	13	AAATATATGAGTCATCCTTTT	TGCTGAGTCATGC	-
Mo2015_EXCpos_Ctx_fold3_9.fwd	BATF_MOUSE.H11MO.1.A	-3	0.000182214	0.236878	0.010979	11	AAATATATGAGTCATCCTTTT	GATATGACTCA	+
Mo2015_EXCpos_Ctx_fold3_9.fwd	MAFF_MOUSE.H11MO.1.A	-4	0.000197084	0.256209	0.0115988	10	AAATATATGAGTCATCCTTTT	TGCTGAGTCA	+
Mo2015_EXCpos_Ctx_fold3_9.fwd	MAFG_HUMAN.H11MO.0.A	1	0.000222796	0.289635	0.0125293	17	AAATATATGAGTCATCCTTTT	AAAATTGCTGACTCAGCA	+
Mo2015_EXCpos_Ctx_fold3_9.fwd	MAFG_MOUSE.H11MO.0.A	1	0.000222796	0.289635	0.0125293	17	AAATATATGAGTCATCCTTTT	AAAATTGCTGACTCAGCA	+
Mo2015_EXCpos_Ctx_fold3_9.fwd	BATF_HUMAN.H11MO.1.A	-5	0.000238009	0.309412	0.0130939	11	AAATATATGAGTCATCCTTTT	ATTGAGTCATC	-
Mo2015_EXCpos_Ctx_fold3_9.fwd	NFAC1_MOUSE.H11MO.0.A	-8	0.00030589	0.397657	0.0162913	13	AAATATATGAGTCATCCTTTT	GACTCATATTTTCCA	-
Mo2015_EXCpos_Ctx_fold3_9.fwd	BACH1_HUMAN.H11MO.0.A	-4	0.000664963	0.864451	0.0323613	13	AAATATATGAGTCATCCTTTT	TGCTGAGTCATGC	+
Mo2015_EXCpos_Ctx_fold3_10.fwd	BRAC_HUMAN.H11MO.1.B	-5	7.67e-05	0.0996537	0.197821	11	TTCAGAGCTGTGTGATAAAAA	AGGTGTGAAAT	+
Mo2015_EXCpos_Ctx_fold3_10.fwd	MAFG_HUMAN.H11MO.1.A	-5	0.000318406	0.413928	0.273894	8	TTCAGAGCTGTGTGATAAAAA	TGCTGAGT	+
Mo2015_EXCpos_Ctx_fold3_10.fwd	MAFG_MOUSE.H11MO.1.A	-5	0.000318406	0.413928	0.273894	8	TTCAGAGCTGTGTGATAAAAA	TGCTGAGT	+
Mo2015_EXCpos_Ctx_fold3_10.fwd	TBX21_MOUSE.H11MO.0.A	-3	0.0004875	0.63375	0.314512	12	TTCAGAGCTGTGTGATAAAAA	GGAGGTGTGAGA	+
Mo2015_EXCpos_Ctx_fold3_11.fwd	LMX1A_HUMAN.H11MO.0.D	-2	2.77e-08	3.6e-05	6.42e-05	19	TTATTTTTACATAATAAAATT	TTAATTAAATAATTAATTA	-
Mo2015_EXCpos_Ctx_fold3_11.fwd	PO3F3_HUMAN.H11MO.0.D	-2	5.2e-08	6.76e-05	6.42e-05	17	TTATTTTTACATAATAAAATT	AAATTTGCATAATTTAT	-
Mo2015_EXCpos_Ctx_fold3_11.fwd	PO3F4_HUMAN.H11MO.0.D	-2	1.04e-06	0.00135142	0.000855342	17	TTATTTTTACATAATAAAATT	TAATTTGCATAATTTAT	+
Mo2015_EXCpos_Ctx_fold3_11.fwd	LMX1B_HUMAN.H11MO.0.D	-3	3.42e-06	0.00444772	0.00211129	18	TTATTTTTACATAATAAAATT	TAATTAATTGATTTATTT	+
Mo2015_EXCpos_Ctx_fold3_11.fwd	DMBX1_HUMAN.H11MO.0.D	0	3.23e-05	0.0419673	0.0153222	20	TTATTTTTACATAATAAAATT	TAATTATAATCTAATTAATT	+
Mo2015_EXCpos_Ctx_fold3_11.fwd	ATF2_HUMAN.H11MO.1.B	0	3.72e-05	0.0484173	0.0153222	20	TTATTTTTACATAATAAAATT	AAATGATGACATCATCATTT	-
Mo2015_EXCpos_Ctx_fold3_11.fwd	DLX1_HUMAN.H11MO.0.D	-2	4.78e-05	0.062105	0.0155307	16	TTATTTTTACATAATAAAATT	TAATTAGCATAATTTA	-
Mo2015_EXCpos_Ctx_fold3_11.fwd	NFIL3_HUMAN.H11MO.0.D	-5	5.66e-05	0.0736143	0.0155307	11	TTATTTTTACATAATAAAATT	ATTACATAACT	-
Mo2015_EXCpos_Ctx_fold3_11.fwd	NFIL3_MOUSE.H11MO.0.C	-5	5.66e-05	0.0736143	0.0155307	11	TTATTTTTACATAATAAAATT	ATTACATAACT	-
Mo2015_EXCpos_Ctx_fold3_11.fwd	PO5F1_MOUSE.H11MO.0.A	-4	7.53e-05	0.0979301	0.0185946	16	TTATTTTTACATAATAAAATT	ATTTGCATAACAATGG	-
Mo2015_EXCpos_Ctx_fold3_11.fwd	SOX2_MOUSE.H11MO.0.A	-5	0.000135502	0.176153	0.0211382	16	TTATTTTTACATAATAAAATT	TTTGCATAACAAAGGA	-
Mo2015_EXCpos_Ctx_fold3_11.fwd	DLX6_HUMAN.H11MO.0.D	-3	0.000155469	0.20211	0.0211382	15	TTATTTTTACATAATAAAATT	TAATTACCTTAATTT	-
Mo2015_EXCpos_Ctx_fold3_11.fwd	LHX9_HUMAN.H11MO.0.D	0	0.000166015	0.215819	0.0211382	18	TTATTTTTACATAATAAAATT	TAATTAATAGCTAATTAG	-
Mo2015_EXCpos_Ctx_fold3_11.fwd	SHOX_HUMAN.H11MO.0.D	-2	0.00016719	0.217347	0.0211382	17	TTATTTTTACATAATAAAATT	CTAATTAGTTAATTTTT	+
Mo2015_EXCpos_Ctx_fold3_11.fwd	ARI3A_HUMAN.H11MO.0.D	1	0.000173152	0.225098	0.0211382	21	TTATTTTTACATAATAAAATT	TTTAATTTGATTTCGATTAATT	-
Mo2015_EXCpos_Ctx_fold3_11.fwd	ARI3A_MOUSE.H11MO.0.D	1	0.000173152	0.225098	0.0211382	21	TTATTTTTACATAATAAAATT	TTTAATTTGATTTCGATTAATT	-
Mo2015_EXCpos_Ctx_fold3_11.fwd	PO5F1_HUMAN.H11MO.0.A	-4	0.000180245	0.234319	0.0211382	16	TTATTTTTACATAATAAAATT	ATTTGCATAACAAAGG	-
Mo2015_EXCpos_Ctx_fold3_11.fwd	DBP_HUMAN.H11MO.0.B	-4	0.000189665	0.246565	0.0211382	11	TTATTTTTACATAATAAAATT	TGTTACATAAC	-
Mo2015_EXCpos_Ctx_fold3_11.fwd	DBP_MOUSE.H11MO.0.B	-4	0.000189665	0.246565	0.0211382	11	TTATTTTTACATAATAAAATT	TGTTACATAAC	-
Mo2015_EXCpos_Ctx_fold3_11.fwd	NANOG_MOUSE.H11MO.0.A	-4	0.000191916	0.249491	0.0211382	17	TTATTTTTACATAATAAAATT	ATTTGCATAACAAAGGA	-
Mo2015_EXCpos_Ctx_fold3_11.fwd	DLX4_HUMAN.H11MO.0.D	-3	0.000193412	0.251436	0.0211382	16	TTATTTTTACATAATAAAATT	TAATTACCCTAAATTT	+
Mo2015_EXCpos_Ctx_fold3_11.fwd	PO2F3_HUMAN.H11MO.0.D	-1	0.000199589	0.259466	0.0211382	14	TTATTTTTACATAATAAAATT	CAAATTTGCATAAC	-
Mo2015_EXCpos_Ctx_fold3_11.fwd	SHOX2_HUMAN.H11MO.0.D	-2	0.000251967	0.327557	0.0217558	17	TTATTTTTACATAATAAAATT	CTAATTAGTTAATTTTA	+
Mo2015_EXCpos_Ctx_fold3_11.fwd	ISX_HUMAN.H11MO.0.D	-2	0.000255598	0.332278	0.0217558	16	TTATTTTTACATAATAAAATT	TTAATTAGCTTAAATT	+
Mo2015_EXCpos_Ctx_fold3_11.fwd	P5F1B_HUMAN.H11MO.0.D	-2	0.000359594	0.467473	0.0277381	16	TTATTTTTACATAATAAAATT	TAATTTGCATATTCAT	+
Mo2015_EXCpos_Ctx_fold3_11.fwd	FOXD2_HUMAN.H11MO.0.D	-3	0.000391025	0.508333	0.0292486	18	TTATTTTTACATAATAAAATT	TATGTAAATATTTATTTAA	+
Mo2015_EXCpos_Ctx_fold3_11.fwd	VSX1_HUMAN.H11MO.0.D	-3	0.000479121	0.622857	0.0347841	14	TTATTTTTACATAATAAAATT	AAATTAGCTAATTA	-
Mo2015_EXCpos_Ctx_fold3_11.fwd	HXD8_HUMAN.H11MO.0.D	-2	0.000605117	0.786653	0.0426762	11	TTATTTTTACATAATAAAATT	TAATTTGCATA	+
Mo2015_EXCpos_Ctx_fold3_11.fwd	SOX2_HUMAN.H11MO.1.A	-5	0.00065216	0.847809	0.0447164	16	TTATTTTTACATAATAAAATT	TTTGCATAACAAAGGA	-
Mo2015_EXCpos_Ctx_fold3_11.fwd	NANOG_HUMAN.H11MO.0.A	-4	0.000714928	0.929407	0.0464401	17	TTATTTTTACATAATAAAATT	ATTTGCATAACAAAGGA	-
Mo2015_EXCpos_Ctx_fold3_12.fwd	CTCF_HUMAN.H11MO.0.A	-2	1.26e-15	1.64e-12	3.27e-12	19	TTTGGCCACTAGATGGCAGTA	TGGCCACCAGGGGGCGCCA	+
Mo2015_EXCpos_Ctx_fold3_12.fwd	CTCF_MOUSE.H11MO.0.A	-2	1.23e-11	1.6e-08	1.6e-08	19	TTTGGCCACTAGATGGCAGTA	TGGCCACCAGGGGGCGCTGG	+
Mo2015_EXCpos_Ctx_fold3_12.fwd	CTCFL_HUMAN.H11MO.0.A	-4	4.97e-08	6.46e-05	4.3e-05	17	TTTGGCCACTAGATGGCAGTA	GCCGCCAGGGGGCGCCG	+
Mo2015_EXCpos_Ctx_fold3_12.fwd	CTCFL_MOUSE.H11MO.0.A	-4	2.12e-07	0.000275733	0.000137653	17	TTTGGCCACTAGATGGCAGTA	GCCGCCAGGGGGCGCTGC	+
Mo2015_EXCpos_Ctx_fold3_13.fwd	RFX2_HUMAN.H11MO.1.A	-7	4.63e-09	6.02e-06	7.31e-06	12	AAAGTTTCCATGGCAACAGAA	CCATGGCAACCG	-
Mo2015_EXCpos_Ctx_fold3_13.fwd	RFX3_MOUSE.H11MO.0.C	-3	5.69e-09	7.39e-06	7.31e-06	16	AAAGTTTCCATGGCAACAGAA	GTTGCCATGGCAACCG	-
Mo2015_EXCpos_Ctx_fold3_13.fwd	RFX4_HUMAN.H11MO.0.D	-3	4.01e-08	5.21e-05	2.77e-05	15	AAAGTTTCCATGGCAACAGAA	GTTACCATGGCAACG	-
Mo2015_EXCpos_Ctx_fold3_13.fwd	RFX1_HUMAN.H11MO.1.B	-7	5.39e-08	7.01e-05	2.77e-05	11	AAAGTTTCCATGGCAACAGAA	CCATGGCAACC	-
Mo2015_EXCpos_Ctx_fold3_13.fwd	RFX1_MOUSE.H11MO.1.A	-7	5.39e-08	7.01e-05	2.77e-05	11	AAAGTTTCCATGGCAACAGAA	CCATGGCAACC	-
Mo2015_EXCpos_Ctx_fold3_13.fwd	RFX3_HUMAN.H11MO.0.B	-4	1.08e-07	0.000141032	4.65e-05	14	AAAGTTTCCATGGCAACAGAA	TTACCATGGCAACC	-
Mo2015_EXCpos_Ctx_fold3_13.fwd	RFX2_HUMAN.H11MO.0.A	-1	5.15e-07	0.000670053	0.000189287	18	AAAGTTTCCATGGCAACAGAA	CCGTTGCCATGGCAACCG	-
Mo2015_EXCpos_Ctx_fold3_13.fwd	RFX2_MOUSE.H11MO.1.A	-7	1.28e-06	0.0016642	0.000365657	11	AAAGTTTCCATGGCAACAGAA	CCATGGCAACC	-
Mo2015_EXCpos_Ctx_fold3_13.fwd	RFX6_MOUSE.H11MO.0.C	-8	2.09e-06	0.0027153	0.000536942	11	AAAGTTTCCATGGCAACAGAA	CCTGGCAACAG	-
Mo2015_EXCpos_Ctx_fold3_13.fwd	RFX3_MOUSE.H11MO.1.C	-8	3.36e-06	0.00436266	0.000784275	10	AAAGTTTCCATGGCAACAGAA	CATGGCAACC	-
Mo2015_EXCpos_Ctx_fold3_13.fwd	RFX2_MOUSE.H11MO.0.A	1	5.38e-06	0.00699811	0.000960456	21	AAAGTTTCCATGGCAACAGAA	GGCGGTTGCCATGGCAACGGGA	+
Mo2015_EXCpos_Ctx_fold3_13.fwd	RFX6_MOUSE.H11MO.1.C	-4	5.6e-06	0.0072855	0.000960456	14	AAAGTTTCCATGGCAACAGAA	GTTTCCTAGCAACC	-
Mo2015_EXCpos_Ctx_fold3_13.fwd	ZBT7B_HUMAN.H11MO.0.D	0	2.01e-05	0.0260832	0.00303404	21	AAAGTTTCCATGGCAACAGAA	CCCGTTGCCATGGCAACGGCG	-
Mo2015_EXCpos_Ctx_fold3_13.fwd	RFX5_HUMAN.H11MO.1.A	-8	3.81e-05	0.04949	0.00543693	11	AAAGTTTCCATGGCAACAGAA	CCTAGCAACAG	-
Mo2015_EXCpos_Ctx_fold3_13.fwd	RFX1_HUMAN.H11MO.0.B	-1	0.0001076	0.139881	0.0131719	20	AAAGTTTCCATGGCAACAGAA	CCGTCGCCATGGCAACCGGGGC	-
Mo2015_EXCpos_Ctx_fold3_13.fwd	RFX1_MOUSE.H11MO.0.A	-1	0.0001076	0.139881	0.0131719	20	AAAGTTTCCATGGCAACAGAA	CCGTCGCCATGGCAACCGGGGC	-
Mo2015_EXCpos_Ctx_fold3_13.fwd	RFX5_HUMAN.H11MO.0.A	-4	0.000217559	0.282826	0.0254218	17	AAAGTTTCCATGGCAACAGAA	TCTGCCTAGCAACAGCTGAC	-
Mo2015_EXCpos_Ctx_fold3_13.fwd	SOX2_MOUSE.H11MO.0.A	-4	0.000723797	0.940936	0.0715642	16	AAAGTTTCCATGGCAACAGAA	TTTGCATAACAAAGGA	-
Mo2015_EXCpos_Ctx_fold3_14.fwd	TBR1_HUMAN.H11MO.0.D	-2	6e-05	0.0780358	0.0898495	13	AAAGAACTGTGAAAAACTATT	AAAGGTGTGAAAA	+
Mo2015_EXCpos_Ctx_fold3_14.fwd	BRAC_HUMAN.H11MO.1.B	-4	6.91e-05	0.0898495	0.0898495	11	AAAGAACTGTGAAAAACTATT	AGGTGTGAAAT	+
Mo2015_EXCpos_Ctx_fold3_14.fwd	GCR_HUMAN.H11MO.1.A	0	0.000483953	0.629139	0.251655	12	AAAGAACTGTGAAAAACTATT	AAAGAACAGAAT	+
Mo2015_EXCpos_Ctx_fold3_14.fwd	GCR_MOUSE.H11MO.1.A	0	0.000483953	0.629139	0.251655	12	AAAGAACTGTGAAAAACTATT	AAAGAACAGAAT	+
Mo2015_EXCpos_Ctx_fold3_14.fwd	TBX21_MOUSE.H11MO.0.A	-2	0.000483953	0.629139	0.251655	12	AAAGAACTGTGAAAAACTATT	GGAGGTGTGAGA	+
Mo2015_EXCpos_Ctx_fold3_15.fwd	ATF2_HUMAN.H11MO.1.B	-1	0.000103306	0.134298	0.193487	20	AAATTTAGCACATTTTCATTT	AAATGATGACATCATCATTT	-
Mo2015_EXCpos_Ctx_fold3_15.fwd	Z354A_HUMAN.H11MO.0.C	-2	0.000153731	0.19985	0.193487	19	AAATTTAGCACATTTTCATTT	ATTTAGTCCATTTACATTTAATGT	+
Mo2015_EXCpos_Ctx_fold3_15.fwd	PO3F3_HUMAN.H11MO.0.D	-1	0.000224393	0.291711	0.193487	17	AAATTTAGCACATTTTCATTT	AAATTTGCATAATTTAT	-
Mo2015_EXCpos_Ctx_fold3_15.fwd	TBR1_HUMAN.H11MO.0.D	-2	0.000614622	0.799009	0.397476	13	AAATTTAGCACATTTTCATTT	TTTTCACACCTTT	-
Mo2015_EXCpos_Ctx_fold4_1.fwd	CPEB1_HUMAN.H11MO.0.D	-1	2.13e-09	2.77e-06	5.42e-06	17	AAAAAAAAAAAAAAAAAATAT	AAAAAAAAAAATAAAAA	-
Mo2015_EXCpos_Ctx_fold4_1.fwd	PRDM6_HUMAN.H11MO.0.C	-4	1.75e-06	0.00227712	0.00222377	13	AAAAAAAAAAAAAAAAAATAT	AAAAAGAAAAAAA	+
Mo2015_EXCpos_Ctx_fold4_1.fwd	FOXL1_HUMAN.H11MO.0.D	0	1.25e-05	0.0162719	0.0105938	19	AAAAAAAAAAAAAAAAAATAT	AAAAGTAAACAAACAAACA	-
Mo2015_EXCpos_Ctx_fold4_1.fwd	FOXG1_HUMAN.H11MO.0.D	-2	6.63e-05	0.0861966	0.0376667	17	AAAAAAAAAAAAAAAAAATAT	AAAAAAATATAAACAAT	-
Mo2015_EXCpos_Ctx_fold4_1.fwd	ARI3A_HUMAN.H11MO.0.D	0	0.00010367	0.134771	0.0376667	21	AAAAAAAAAAAAAAAAAATAT	AATTAATCGAAATCAAATTAAA	+
Mo2015_EXCpos_Ctx_fold4_1.fwd	ARI3A_MOUSE.H11MO.0.D	0	0.00010367	0.134771	0.0376667	21	AAAAAAAAAAAAAAAAAATAT	AATTAATCGAAATCAAATTAAA	+
Mo2015_EXCpos_Ctx_fold4_1.fwd	HXC10_HUMAN.H11MO.0.D	1	0.000115527	0.150185	0.0376667	18	AAAAAAAAAAAAAAAAAATAT	GTAATAAAAAAATTAAAAA	-
Mo2015_EXCpos_Ctx_fold4_1.fwd	NFAC1_HUMAN.H11MO.0.B	-2	0.000118678	0.154282	0.0376667	15	AAAAAAAAAAAAAAAAAATAT	ATGGAAAAAAAGAAA	+
Mo2015_EXCpos_Ctx_fold4_1.fwd	ANDR_HUMAN.H11MO.0.A	-3	0.000135076	0.175599	0.0378699	18	AAAAAAAAAAAAAAAAAATAT	AGCAAACAAAAAAGAACA	-
Mo2015_EXCpos_Ctx_fold4_1.fwd	FOXJ3_HUMAN.H11MO.0.A	-5	0.000168291	0.218778	0.0378699	13	AAAAAAAAAAAAAAAAAATAT	AAAAAATAAACAA	-
Mo2015_EXCpos_Ctx_fold4_1.fwd	FOXJ3_MOUSE.H11MO.0.A	-5	0.000168291	0.218778	0.0378699	13	AAAAAAAAAAAAAAAAAATAT	AAAAAATAAACAA	-
Mo2015_EXCpos_Ctx_fold4_1.fwd	LMX1A_HUMAN.H11MO.0.D	-2	0.000178977	0.23267	0.0378699	19	AAAAAAAAAAAAAAAAAATAT	TTAATTAAATAATTAATTA	-
Mo2015_EXCpos_Ctx_fold4_1.fwd	FUBP1_HUMAN.H11MO.0.D	-5	0.000219209	0.284972	0.0397565	12	AAAAAAAAAAAAAAAAAATAT	AAAAAAACACAA	-
Mo2015_EXCpos_Ctx_fold4_1.fwd	FUBP1_MOUSE.H11MO.0.D	-5	0.000219209	0.284972	0.0397565	12	AAAAAAAAAAAAAAAAAATAT	AAAAAAACACAA	-
Mo2015_EXCpos_Ctx_fold4_1.fwd	STAT1_MOUSE.H11MO.0.A	4	0.000255473	0.332115	0.0432445	18	AAAAAAAAAAAAAAAAAATAT	AGGAAAATGAAACTGAAAGAAA	+
Mo2015_EXCpos_Ctx_fold4_1.fwd	FOXJ3_HUMAN.H11MO.1.B	-5	0.000322468	0.419208	0.0481632	13	AAAAAAAAAAAAAAAAAATAT	TAAACAAAAACAA	-
Mo2015_EXCpos_Ctx_fold4_1.fwd	FOXJ3_MOUSE.H11MO.1.B	-5	0.000322468	0.419208	0.0481632	13	AAAAAAAAAAAAAAAAAATAT	TAAACAAAAACAA	-
Mo2015_EXCpos_Ctx_fold4_1.fwd	HOMEZ_HUMAN.H11MO.0.D	-6	0.00037641	0.489333	0.0530966	15	AAAAAAAAAAAAAAAAAATAT	AAAAAAACGATTTTT	-
Mo2015_EXCpos_Ctx_fold4_1.fwd	HMX1_HUMAN.H11MO.0.D	-1	0.000486938	0.633019	0.0592755	17	AAAAAAAAAAAAAAAAAATAT	ATTAAAAAGCAATTAAC	-
Mo2015_EXCpos_Ctx_fold4_1.fwd	ONEC2_HUMAN.H11MO.0.D	-3	0.000490249	0.637324	0.0592755	18	AAAAAAAAAAAAAAAAAATAT	AAAAAAAATCAATAACAAGAC	-
Mo2015_EXCpos_Ctx_fold4_1.fwd	ONEC2_MOUSE.H11MO.0.D	-3	0.000490249	0.637324	0.0592755	18	AAAAAAAAAAAAAAAAAATAT	AAAAAAAATCAATAACAAGAC	-
Mo2015_EXCpos_Ctx_fold4_1.fwd	MNX1_HUMAN.H11MO.0.D	-2	0.000699536	0.909396	0.0807355	19	AAAAAAAAAAAAAAAAAATAT	TTAAGGGTTATTAAAATAG	-
Mo2015_EXCpos_Ctx_fold4_2.fwd	EGR2_HUMAN.H11MO.0.A	-4	6.87e-11	8.93e-08	1.73e-07	17	TCTCTTCCTCCCACACACCCC	CCCCTCCCACACCCCCCC	-
Mo2015_EXCpos_Ctx_fold4_2.fwd	EGR1_HUMAN.H11MO.0.A	-3	7.29e-10	9.47e-07	6.77e-07	17	TCTCTTCCTCCCACACACCCC	CCCCCGCCCACGCCCTC	-
Mo2015_EXCpos_Ctx_fold4_2.fwd	EGR2_HUMAN.H11MO.1.A	-3	8.07e-10	1.05e-06	6.77e-07	16	TCTCTTCCTCCCACACACCCC	CCCCCGCCCACGCCCC	-
Mo2015_EXCpos_Ctx_fold4_2.fwd	EGR2_MOUSE.H11MO.1.A	0	1.61e-09	2.09e-06	1.01e-06	18	TCTCTTCCTCCCACACACCCC	CCCCCCCCTCCCACGCCC	-
Mo2015_EXCpos_Ctx_fold4_2.fwd	ZBT17_HUMAN.H11MO.0.A	-1	5.57e-08	7.24e-05	2.8e-05	19	TCTCTTCCTCCCACACACCCC	CTTCCCCTCCCCCACCCTC	-
Mo2015_EXCpos_Ctx_fold4_2.fwd	EGR2_MOUSE.H11MO.0.A	-3	4e-07	0.000520265	0.000167762	14	TCTCTTCCTCCCACACACCCC	CCCCCGCCCACGCC	-
Mo2015_EXCpos_Ctx_fold4_2.fwd	MAZ_HUMAN.H11MO.0.A	2	4.14e-06	0.00538477	0.00130226	20	TCTCTTCCTCCCACACACCCC	CCCCCCCCCCCCCCCCTCCCCC	-
Mo2015_EXCpos_Ctx_fold4_2.fwd	MAZ_MOUSE.H11MO.0.A	2	4.14e-06	0.00538477	0.00130226	20	TCTCTTCCTCCCACACACCCC	CCCCCCCCCCCCCCCCTCCCCC	-
Mo2015_EXCpos_Ctx_fold4_2.fwd	VEZF1_HUMAN.H11MO.0.C	2	6.6e-06	0.00858201	0.00169661	20	TCTCTTCCTCCCACACACCCC	CCCCTCCCCCTCCCCCCTCCCC	-
Mo2015_EXCpos_Ctx_fold4_2.fwd	TBX15_HUMAN.H11MO.0.D	-3	6.75e-06	0.00876925	0.00169661	18	TCTCTTCCTCCCACACACCCC	CCCCCACCCCCCCCCCCCC	-
Mo2015_EXCpos_Ctx_fold4_2.fwd	WT1_HUMAN.H11MO.1.B	-3	8.46e-06	0.0109996	0.00177146	11	TCTCTTCCTCCCACACACCCC	CCTCCTCCCAC	-
Mo2015_EXCpos_Ctx_fold4_2.fwd	WT1_MOUSE.H11MO.1.A	-3	8.46e-06	0.0109996	0.00177146	11	TCTCTTCCTCCCACACACCCC	CCTCCTCCCAC	-
Mo2015_EXCpos_Ctx_fold4_2.fwd	EGR1_MOUSE.H11MO.0.A	-4	9.16e-06	0.0119029	0.00177146	14	TCTCTTCCTCCCACACACCCC	CCCCGCCCCCGCAC	-
Mo2015_EXCpos_Ctx_fold4_2.fwd	ZN263_HUMAN.H11MO.0.A	-1	1.07e-05	0.0138808	0.00191826	20	TCTCTTCCTCCCACACACCCC	CTCCTCCTCTCCCTCCTCCC	-
Mo2015_EXCpos_Ctx_fold4_2.fwd	ZSC22_HUMAN.H11MO.0.C	-3	1.25e-05	0.0162406	0.00209475	16	TCTCTTCCTCCCACACACCCC	CCTCCTCCCTCAGACC	-
Mo2015_EXCpos_Ctx_fold4_2.fwd	ZBT17_MOUSE.H11MO.0.A	-1	1.59e-05	0.0206613	0.00249838	19	TCTCTTCCTCCCACACACCCC	CCGCCCCTCCCCCACCCCC	-
Mo2015_EXCpos_Ctx_fold4_2.fwd	SP5_MOUSE.H11MO.0.C	2	1.82e-05	0.0236306	0.00268935	21	TCTCTTCCTCCCACACACCCC	CTCCTCCCCCTCCCCCTCCCCCCC	-
Mo2015_EXCpos_Ctx_fold4_2.fwd	SALL1_MOUSE.H11MO.0.D	-5	1.96e-05	0.0254319	0.00269014	16	TCTCTTCCTCCCACACACCCC	CCCTGCCCCACCCTCCC	-
Mo2015_EXCpos_Ctx_fold4_2.fwd	ZN281_HUMAN.H11MO.0.A	-3	2.03e-05	0.0264185	0.00269014	15	TCTCTTCCTCCCACACACCCC	TCCCCTCCCCCACCC	-
Mo2015_EXCpos_Ctx_fold4_2.fwd	ZN467_HUMAN.H11MO.0.C	1	4.41e-05	0.0573556	0.00553295	21	TCTCTTCCTCCCACACACCCC	CCCCCCCCCCCCTCCCCTCCCC	-
Mo2015_EXCpos_Ctx_fold4_2.fwd	ZN281_MOUSE.H11MO.0.A	-4	4.62e-05	0.0600558	0.00553295	15	TCTCTTCCTCCCACACACCCC	CCCCTCCCCCACCCC	-
Mo2015_EXCpos_Ctx_fold4_2.fwd	KLF6_HUMAN.H11MO.0.A	-3	5.95e-05	0.077342	0.00637752	18	TCTCTTCCTCCCACACACCCC	CCCCCGGCCCCGCCCTTCC	-
Mo2015_EXCpos_Ctx_fold4_2.fwd	KLF6_MOUSE.H11MO.0.B	-3	5.95e-05	0.077342	0.00637752	18	TCTCTTCCTCCCACACACCCC	CCCCCGGCCCCGCCCTTCC	-
Mo2015_EXCpos_Ctx_fold4_2.fwd	ZN148_HUMAN.H11MO.0.D	-4	6.34e-05	0.0824083	0.00637752	15	TCTCTTCCTCCCACACACCCC	CCCCTCCCCCACCCC	-
Mo2015_EXCpos_Ctx_fold4_2.fwd	ZN148_MOUSE.H11MO.0.D	-4	6.34e-05	0.0824083	0.00637752	15	TCTCTTCCTCCCACACACCCC	CCCCTCCCCCACCCC	-
Mo2015_EXCpos_Ctx_fold4_2.fwd	NR1D2_MOUSE.H11MO.0.A	-1	6.85e-05	0.0890326	0.00662516	19	TCTCTTCCTCCCACACACCCC	CCCTCTGACCCACTTCCCC	-
Mo2015_EXCpos_Ctx_fold4_2.fwd	KLF16_HUMAN.H11MO.0.D	-1	7.34e-05	0.0954843	0.00684209	19	TCTCTTCCTCCCACACACCCC	CCCCCCCCCCCCCGCCCCC	-
Mo2015_EXCpos_Ctx_fold4_2.fwd	PURA_HUMAN.H11MO.0.D	-4	8.22e-05	0.106848	0.00712837	17	TCTCTTCCTCCCACACACCCC	CCCTGCCCCCCCCTTCC	-
Mo2015_EXCpos_Ctx_fold4_2.fwd	PURA_MOUSE.H11MO.0.D	-4	8.22e-05	0.106848	0.00712837	17	TCTCTTCCTCCCACACACCCC	CCCTGCCCCCCCCTTCC	-
Mo2015_EXCpos_Ctx_fold4_2.fwd	NR1D1_HUMAN.H11MO.0.B	-3	0.000103775	0.134908	0.00832694	18	TCTCTTCCTCCCACACACCCC	CCTTCTGACCCACTTCCCT	-
Mo2015_EXCpos_Ctx_fold4_2.fwd	NR1D1_MOUSE.H11MO.0.A	-3	0.000103775	0.134908	0.00832694	18	TCTCTTCCTCCCACACACCCC	CCTTCTGACCCACTTCCCT	-
Mo2015_EXCpos_Ctx_fold4_2.fwd	KLF5_HUMAN.H11MO.0.A	-5	0.00010959	0.142467	0.00832694	14	TCTCTTCCTCCCACACACCCC	CCCAGCCCCACCCT	-
Mo2015_EXCpos_Ctx_fold4_2.fwd	WT1_HUMAN.H11MO.0.C	-1	0.000112564	0.146333	0.00832694	20	TCTCTTCCTCCCACACACCCC	CCCCCCCTCCTCCCCCGCCC	-
Mo2015_EXCpos_Ctx_fold4_2.fwd	WT1_MOUSE.H11MO.0.B	-1	0.000112564	0.146333	0.00832694	20	TCTCTTCCTCCCACACACCCC	CCCCCCCTCCTCCCCCGCCC	-
Mo2015_EXCpos_Ctx_fold4_2.fwd	KLF15_HUMAN.H11MO.0.A	0	0.000127272	0.165454	0.00889191	19	TCTCTTCCTCCCACACACCCC	CCCCCCCCTGCTCCTCCCC	-
Mo2015_EXCpos_Ctx_fold4_2.fwd	KLF15_MOUSE.H11MO.0.A	0	0.000127272	0.165454	0.00889191	19	TCTCTTCCTCCCACACACCCC	CCCCCCCCTGCTCCTCCCC	-
Mo2015_EXCpos_Ctx_fold4_2.fwd	EGR3_HUMAN.H11MO.0.D	-6	0.000141493	0.183941	0.00936518	11	TCTCTTCCTCCCACACACCCC	ACACCCACTCT	-
Mo2015_EXCpos_Ctx_fold4_2.fwd	EGR3_MOUSE.H11MO.0.D	-6	0.000141493	0.183941	0.00936518	11	TCTCTTCCTCCCACACACCCC	ACACCCACTCT	-
Mo2015_EXCpos_Ctx_fold4_2.fwd	SP5_MOUSE.H11MO.1.C	-4	0.000164486	0.213832	0.0106079	13	TCTCTTCCTCCCACACACCCC	CTCCTCCCCCTCC	-
Mo2015_EXCpos_Ctx_fold4_2.fwd	PATZ1_HUMAN.H11MO.0.C	3	0.000263468	0.342509	0.0165666	19	TCTCTTCCTCCCACACACCCC	CCTCCCCCCCCGCCCCCTCCCC	-
Mo2015_EXCpos_Ctx_fold4_2.fwd	KLF1_MOUSE.H11MO.0.A	-5	0.000273461	0.355499	0.0167755	14	TCTCTTCCTCCCACACACCCC	CCCGGCCCCACCCT	-
Mo2015_EXCpos_Ctx_fold4_2.fwd	KLF1_HUMAN.H11MO.0.A	-5	0.000340642	0.442834	0.0203992	14	TCTCTTCCTCCCACACACCCC	CCCGGCCCCGCCCC	-
Mo2015_EXCpos_Ctx_fold4_2.fwd	RREB1_HUMAN.H11MO.0.D	2	0.000551989	0.717585	0.0315531	20	TCTCTTCCTCCCACACACCCC	ACCCCAAACCACCCCCCCCCCC	-
Mo2015_EXCpos_Ctx_fold4_2.fwd	RREB1_MOUSE.H11MO.0.D	2	0.000551989	0.717585	0.0315531	20	TCTCTTCCTCCCACACACCCC	ACCCCAAACCACCCCCCCCCCC	-
Mo2015_EXCpos_Ctx_fold4_2.fwd	ZN740_HUMAN.H11MO.0.D	-5	0.000601985	0.78258	0.0336463	14	TCTCTTCCTCCCACACACCCC	CCCACCCCCCCCCC	-
Mo2015_EXCpos_Ctx_fold4_2.fwd	FLI1_MOUSE.H11MO.1.A	-1	0.000719764	0.935694	0.0393547	19	TCTCTTCCTCCCACACACCCC	CCCCCCCTTCCTGCCTCCC	-
Mo2015_EXCpos_Ctx_fold4_2.fwd	ZN341_HUMAN.H11MO.0.C	1	0.000744229	0.967498	0.0398266	21	TCTCTTCCTCCCACACACCCC	GCTCTTCCCTCCCCCCCCCCCC	-
Mo2015_EXCpos_Ctx_fold4_4.fwd	NFIC_MOUSE.H11MO.1.A	-2	5.89e-07	0.000765635	0.00152713	15	TTAGAATCTCTGCCAAGTACA	TGGCAGGGTGCCAGG	-
Mo2015_EXCpos_Ctx_fold4_4.fwd	NFIC_HUMAN.H11MO.1.A	-9	2.24e-06	0.00291088	0.00175188	9	TTAGAATCTCTGCCAAGTACA	CTGCCAAGA	-
Mo2015_EXCpos_Ctx_fold4_4.fwd	NFIC_MOUSE.H11MO.0.A	-9	2.24e-06	0.00291088	0.00175188	9	TTAGAATCTCTGCCAAGTACA	CTGCCAAGA	-
Mo2015_EXCpos_Ctx_fold4_4.fwd	NFIC_HUMAN.H11MO.0.A	0	2.7e-06	0.00351328	0.00175188	17	TTAGAATCTCTGCCAAGTACA	CTTGGCTCCCTGCCAAG	+
Mo2015_EXCpos_Ctx_fold4_4.fwd	NFIB_MOUSE.H11MO.0.C	-8	9.56e-06	0.0124288	0.00495808	9	TTAGAATCTCTGCCAAGTACA	GCTGCCAGG	-
Mo2015_EXCpos_Ctx_fold4_4.fwd	NFIA_HUMAN.H11MO.1.D	-10	3.37e-05	0.0438438	0.0106154	7	TTAGAATCTCTGCCAAGTACA	TGCCAAG	-
Mo2015_EXCpos_Ctx_fold4_4.fwd	NFIA_MOUSE.H11MO.1.D	-10	3.37e-05	0.0438438	0.0106154	7	TTAGAATCTCTGCCAAGTACA	TGCCAAG	-
Mo2015_EXCpos_Ctx_fold4_4.fwd	NFIA_HUMAN.H11MO.0.C	-1	4.5e-05	0.0585433	0.0106154	15	TTAGAATCTCTGCCAAGTACA	TTGGCACGGTGCCAA	+
Mo2015_EXCpos_Ctx_fold4_4.fwd	NFIA_MOUSE.H11MO.0.C	-1	4.5e-05	0.0585433	0.0106154	15	TTAGAATCTCTGCCAAGTACA	TTGGCACGGTGCCAA	+
Mo2015_EXCpos_Ctx_fold4_4.fwd	NFIB_HUMAN.H11MO.0.D	-9	7.48e-05	0.0972088	0.0161576	9	TTAGAATCTCTGCCAAGTACA	CTGCCAGGG	-
Mo2015_EXCpos_Ctx_fold4_5.fwd	MEF2A_MOUSE.H11MO.0.A	-4	5.44e-16	7.08e-13	1.39e-12	14	ATATATCTAAAAATAGAATTA	TGCTAAAAATAGAA	-
Mo2015_EXCpos_Ctx_fold4_5.fwd	MEF2A_HUMAN.H11MO.0.A	-5	2.47e-14	3.21e-11	3.15e-11	13	ATATATCTAAAAATAGAATTA	GCTAAAAATAGAA	-
Mo2015_EXCpos_Ctx_fold4_5.fwd	MEF2C_HUMAN.H11MO.0.A	-5	1.36e-13	1.76e-10	1.15e-10	13	ATATATCTAAAAATAGAATTA	GCTAAAAATAGCA	-
Mo2015_EXCpos_Ctx_fold4_5.fwd	MEF2D_MOUSE.H11MO.0.A	-4	1.3e-11	1.69e-08	7.39e-09	14	ATATATCTAAAAATAGAATTA	AGCTAAAAATAGCA	-
Mo2015_EXCpos_Ctx_fold4_5.fwd	MEF2C_MOUSE.H11MO.0.A	-4	1.45e-11	1.88e-08	7.39e-09	15	ATATATCTAAAAATAGAATTA	AGCTAAAAATAGAAC	-
Mo2015_EXCpos_Ctx_fold4_5.fwd	MEF2D_HUMAN.H11MO.0.A	-6	3.8e-10	4.94e-07	1.62e-07	12	ATATATCTAAAAATAGAATTA	CTAAAAATAGCA	-
Mo2015_EXCpos_Ctx_fold4_5.fwd	MEF2B_HUMAN.H11MO.0.A	-6	1.46e-08	1.9e-05	5.33e-06	14	ATATATCTAAAAATAGAATTA	CCAAAAATAGCAAC	-
Mo2015_EXCpos_Ctx_fold4_5.fwd	CPEB1_HUMAN.H11MO.0.D	-2	0.000189885	0.246851	0.0605743	17	ATATATCTAAAAATAGAATTA	AAAAAAAAAAATAAAAA	-
Mo2015_EXCpos_Ctx_fold4_6.fwd	LMX1A_HUMAN.H11MO.0.D	1	7.71e-06	0.0100169	0.0114763	18	AAATAAAATTTTAAAAAAAAA	TAATTAATTATGTAATTAT	+
Mo2015_EXCpos_Ctx_fold4_6.fwd	HXC10_HUMAN.H11MO.0.D	3	9e-06	0.0116966	0.0114763	16	AAATAAAATTTTAAAAAAAAA	GTAATAAAAAAATTAAAAA	-
Mo2015_EXCpos_Ctx_fold4_6.fwd	PO3F3_HUMAN.H11MO.0.D	-2	0.000122793	0.159632	0.0626497	17	AAATAAAATTTTAAAAAAAAA	ATAAATTATGCAAATTT	+
Mo2015_EXCpos_Ctx_fold4_6.fwd	MYNN_HUMAN.H11MO.0.D	-8	0.000122793	0.159632	0.0626497	13	AAATAAAATTTTAAAAAAAAA	TTTCAAAATAAAAGTCC	-
Mo2015_EXCpos_Ctx_fold4_6.fwd	CPEB1_HUMAN.H11MO.0.D	0	0.000247644	0.321937	0.084566	17	AAATAAAATTTTAAAAAAAAA	AAAAAAAAAAATAAAAA	-
Mo2015_EXCpos_Ctx_fold4_6.fwd	LMX1B_HUMAN.H11MO.0.D	0	0.000545723	0.70944	0.136765	18	AAATAAAATTTTAAAAAAAAA	AAATAAATCAATTAATTA	-
Mo2015_EXCpos_Ctx_fold4_6.fwd	FOXG1_HUMAN.H11MO.0.D	-1	0.00058973	0.766649	0.136765	17	AAATAAAATTTTAAAAAAAAA	AAAAAAATATAAACAAT	-
Mo2015_EXCpos_Ctx_fold4_6.fwd	PO3F4_HUMAN.H11MO.0.D	-2	0.00058973	0.766649	0.136765	17	AAATAAAATTTTAAAAAAAAA	ATAAATTATGCAAATTA	-
Mo2015_EXCpos_Ctx_fold4_7.fwd	NDF2_MOUSE.H11MO.0.A	-5	4.97e-08	6.46e-05	9.17e-05	10	ACAATACCATCTGTTCCTTTA	GCCATCTGTT	-
Mo2015_EXCpos_Ctx_fold4_7.fwd	NDF1_HUMAN.H11MO.0.A	-5	1.08e-07	0.000139978	9.17e-05	10	ACAATACCATCTGTTCCTTTA	ACCATCTGTC	-
Mo2015_EXCpos_Ctx_fold4_7.fwd	NDF1_MOUSE.H11MO.0.A	-5	1.08e-07	0.000139978	9.17e-05	10	ACAATACCATCTGTTCCTTTA	ACCATCTGTC	-
Mo2015_EXCpos_Ctx_fold4_7.fwd	NDF2_HUMAN.H11MO.0.B	-6	3.35e-07	0.000434944	0.000213605	9	ACAATACCATCTGTTCCTTTA	CCATCTGTT	-
Mo2015_EXCpos_Ctx_fold4_7.fwd	OLIG2_HUMAN.H11MO.1.B	-6	5.7e-07	0.0007406	0.000242477	10	ACAATACCATCTGTTCCTTTA	CCATCTGTTT	+
Mo2015_EXCpos_Ctx_fold4_7.fwd	OLIG2_MOUSE.H11MO.1.A	-6	5.7e-07	0.0007406	0.000242477	10	ACAATACCATCTGTTCCTTTA	CCATCTGTTT	+
Mo2015_EXCpos_Ctx_fold4_7.fwd	NGN2_HUMAN.H11MO.0.D	-5	1.91e-06	0.00248501	0.000491621	12	ACAATACCATCTGTTCCTTTA	GCCATCTGCTCC	-
Mo2015_EXCpos_Ctx_fold4_7.fwd	NGN2_MOUSE.H11MO.0.C	-5	1.91e-06	0.00248501	0.000491621	12	ACAATACCATCTGTTCCTTTA	GCCATCTGCTCC	-
Mo2015_EXCpos_Ctx_fold4_7.fwd	ATOH1_HUMAN.H11MO.0.B	-6	1.93e-06	0.0025026	0.000491621	9	ACAATACCATCTGTTCCTTTA	CCATCTGCT	-
Mo2015_EXCpos_Ctx_fold4_7.fwd	ATOH1_MOUSE.H11MO.0.B	-6	1.93e-06	0.0025026	0.000491621	9	ACAATACCATCTGTTCCTTTA	CCATCTGCT	-
Mo2015_EXCpos_Ctx_fold4_7.fwd	OLIG1_HUMAN.H11MO.0.D	-5	4.11e-06	0.00533865	0.000926377	14	ACAATACCATCTGTTCCTTTA	ACCATATGTTTTTT	+
Mo2015_EXCpos_Ctx_fold4_7.fwd	OLIG3_HUMAN.H11MO.0.D	-5	4.35e-06	0.00565889	0.000926377	11	ACAATACCATCTGTTCCTTTA	ACCATATGTTT	+
Mo2015_EXCpos_Ctx_fold4_7.fwd	BHE22_HUMAN.H11MO.0.D	-5	5.86e-06	0.00762438	0.0010741	13	ACAATACCATCTGTTCCTTTA	ACCATATGTTTTT	+
Mo2015_EXCpos_Ctx_fold4_7.fwd	MSGN1_MOUSE.H11MO.0.C	-5	5.89e-06	0.00765482	0.0010741	12	ACAATACCATCTGTTCCTTTA	GCCATTTGTTCC	+
Mo2015_EXCpos_Ctx_fold4_7.fwd	LYL1_HUMAN.H11MO.0.A	-6	1.38e-05	0.0179212	0.00220032	14	ACAATACCATCTGTTCCTTTA	CCAGCTGTTTCCTG	+
Mo2015_EXCpos_Ctx_fold4_7.fwd	LYL1_MOUSE.H11MO.0.A	-6	1.38e-05	0.0179212	0.00220032	14	ACAATACCATCTGTTCCTTTA	CCAGCTGTTTCCTG	+
Mo2015_EXCpos_Ctx_fold4_7.fwd	MYF5_MOUSE.H11MO.0.D	-6	8.84e-05	0.11491	0.0125408	11	ACAATACCATCTGTTCCTTTA	GCAGCTGTTCC	+
Mo2015_EXCpos_Ctx_fold4_7.fwd	OLIG2_HUMAN.H11MO.0.B	-6	0.000164395	0.213713	0.0199917	15	ACAATACCATCTGTTCCTTTA	CCAGCTGTTTCCCTTCTG	+
Mo2015_EXCpos_Ctx_fold4_7.fwd	OLIG2_MOUSE.H11MO.0.A	-6	0.000164395	0.213713	0.0199917	15	ACAATACCATCTGTTCCTTTA	CCAGCTGTTTCCCTTCTG	+
Mo2015_EXCpos_Ctx_fold4_7.fwd	TWST1_MOUSE.H11MO.1.B	-5	0.000214815	0.279259	0.0245053	11	ACAATACCATCTGTTCCTTTA	AACATCTGGTT	+
Mo2015_EXCpos_Ctx_fold4_7.fwd	BHE23_HUMAN.H11MO.0.D	-3	0.000220702	0.286912	0.0245053	12	ACAATACCATCTGTTCCTTTA	CCACCATATGCT	-
Mo2015_EXCpos_Ctx_fold4_7.fwd	TWST1_HUMAN.H11MO.1.A	-5	0.00032499	0.422487	0.0322581	10	ACAATACCATCTGTTCCTTTA	CACATCTGGT	+
Mo2015_EXCpos_Ctx_fold4_7.fwd	PTF1A_HUMAN.H11MO.1.B	-6	0.000328421	0.426947	0.0322581	9	ACAATACCATCTGTTCCTTTA	CCAGCTGCT	-
Mo2015_EXCpos_Ctx_fold4_7.fwd	PTF1A_MOUSE.H11MO.1.A	-6	0.000328421	0.426947	0.0322581	9	ACAATACCATCTGTTCCTTTA	CCAGCTGCT	-
Mo2015_EXCpos_Ctx_fold4_7.fwd	TAL1_HUMAN.H11MO.1.A	-5	0.000443467	0.576508	0.0419449	15	ACAATACCATCTGTTCCTTTA	CACATCTGCTTCCTG	-
Mo2015_EXCpos_Ctx_fold4_7.fwd	PTF1A_HUMAN.H11MO.0.B	-6	0.00057366	0.745758	0.0505171	15	ACAATACCATCTGTTCCTTTA	CCAGCTGCCCCCTTTCCC	+
Mo2015_EXCpos_Ctx_fold4_7.fwd	PTF1A_MOUSE.H11MO.0.A	-6	0.00057366	0.745758	0.0505171	15	ACAATACCATCTGTTCCTTTA	CCAGCTGCCCCCTTTCCC	+
Mo2015_EXCpos_Ctx_fold4_7.fwd	TFAP4_HUMAN.H11MO.0.A	-6	0.000755111	0.981644	0.0642793	10	ACAATACCATCTGTTCCTTTA	CCAGCTGTTT	+
Mo2015_EXCpos_Ctx_fold4_8.fwd	JUN_HUMAN.H11MO.0.A	-8	4.61e-07	0.000599043	0.000313343	11	ACTAAAGGGATGAGTCACAAT	GATGAGTCATC	+
Mo2015_EXCpos_Ctx_fold4_8.fwd	JUND_MOUSE.H11MO.0.A	-7	4.61e-07	0.000599043	0.000313343	11	ACTAAAGGGATGAGTCACAAT	GGGTGAGTCAT	+
Mo2015_EXCpos_Ctx_fold4_8.fwd	JUN_MOUSE.H11MO.0.A	-8	8.9e-07	0.00115742	0.000313343	10	ACTAAAGGGATGAGTCACAAT	GGTGAGTCAC	+
Mo2015_EXCpos_Ctx_fold4_8.fwd	FOSL1_HUMAN.H11MO.0.A	-7	9.84e-07	0.00127974	0.000313343	12	ACTAAAGGGATGAGTCACAAT	GGATGAGTCACC	+
Mo2015_EXCpos_Ctx_fold4_8.fwd	FOSL2_HUMAN.H11MO.0.A	-7	9.84e-07	0.00127974	0.000313343	12	ACTAAAGGGATGAGTCACAAT	GGATGAGTCATC	+
Mo2015_EXCpos_Ctx_fold4_8.fwd	FOSL1_MOUSE.H11MO.0.A	-7	9.84e-07	0.00127974	0.000313343	12	ACTAAAGGGATGAGTCACAAT	GGATGAGTCACC	+
Mo2015_EXCpos_Ctx_fold4_8.fwd	FOS_MOUSE.H11MO.0.A	-7	1.11e-06	0.00143702	0.000313343	12	ACTAAAGGGATGAGTCACAAT	GGATGAGTCATC	+
Mo2015_EXCpos_Ctx_fold4_8.fwd	JUNB_HUMAN.H11MO.0.A	-8	1.15e-06	0.00149692	0.000313343	11	ACTAAAGGGATGAGTCACAAT	TCTGAGTCACC	+
Mo2015_EXCpos_Ctx_fold4_8.fwd	ATF3_MOUSE.H11MO.0.A	-9	1.23e-06	0.00160355	0.000313343	9	ACTAAAGGGATGAGTCACAAT	ATGAGTCAC	+
Mo2015_EXCpos_Ctx_fold4_8.fwd	FOSL2_MOUSE.H11MO.0.A	-8	1.32e-06	0.00171712	0.000313343	11	ACTAAAGGGATGAGTCACAAT	GATGAGTCACC	+
Mo2015_EXCpos_Ctx_fold4_8.fwd	FOSB_HUMAN.H11MO.0.A	-9	1.49e-06	0.00193262	0.000313343	9	ACTAAAGGGATGAGTCACAAT	ATGAGTCAT	+
Mo2015_EXCpos_Ctx_fold4_8.fwd	JUNB_MOUSE.H11MO.0.A	-9	1.49e-06	0.00193262	0.000313343	9	ACTAAAGGGATGAGTCACAAT	ATGAGTCAC	+
Mo2015_EXCpos_Ctx_fold4_8.fwd	FOSB_MOUSE.H11MO.0.A	-9	1.77e-06	0.00230746	0.00034534	9	ACTAAAGGGATGAGTCACAAT	ATGAGTCAT	+
Mo2015_EXCpos_Ctx_fold4_8.fwd	FOS_HUMAN.H11MO.0.A	-9	2.48e-06	0.00322141	0.000447686	9	ACTAAAGGGATGAGTCACAAT	GTGAGTCAC	+
Mo2015_EXCpos_Ctx_fold4_8.fwd	JUND_HUMAN.H11MO.0.A	-8	7.72e-06	0.0100411	0.0013024	11	ACTAAAGGGATGAGTCACAAT	GATGAGTCATC	+
Mo2015_EXCpos_Ctx_fold4_8.fwd	BATF_MOUSE.H11MO.1.A	-6	3.32e-05	0.0431062	0.00482313	11	ACTAAAGGGATGAGTCACAAT	GATATGACTCA	+
Mo2015_EXCpos_Ctx_fold4_8.fwd	MAFF_HUMAN.H11MO.0.B	-2	3.43e-05	0.0446216	0.00482313	18	ACTAAAGGGATGAGTCACAAT	AAAAATGCTGACTCAGCA	-
Mo2015_EXCpos_Ctx_fold4_8.fwd	MAFF_MOUSE.H11MO.0.A	-2	0.000105327	0.136926	0.0121093	19	ACTAAAGGGATGAGTCACAAT	AAAAATGCTGACTCAGCAAAAA	+
Mo2015_EXCpos_Ctx_fold4_8.fwd	NR1D2_MOUSE.H11MO.0.A	-3	0.000111328	0.144727	0.0122427	18	ACTAAAGGGATGAGTCACAAT	GGGGAAGTGGGTCAGAGGG	+
Mo2015_EXCpos_Ctx_fold4_8.fwd	GATA5_HUMAN.H11MO.0.D	-3	0.000191093	0.248421	0.0172618	17	ACTAAAGGGATGAGTCACAAT	TAAGAGATAACTTAGAT	+
Mo2015_EXCpos_Ctx_fold4_8.fwd	GATA5_MOUSE.H11MO.0.D	-3	0.000191093	0.248421	0.0172618	17	ACTAAAGGGATGAGTCACAAT	TAAGAGATAACTTAGAT	+
Mo2015_EXCpos_Ctx_fold4_8.fwd	BACH2_HUMAN.H11MO.0.A	-7	0.00036577	0.475501	0.0280345	11	ACTAAAGGGATGAGTCACAAT	TGCTGAGTCAT	+
Mo2015_EXCpos_Ctx_fold4_8.fwd	BACH2_MOUSE.H11MO.0.A	-7	0.00036577	0.475501	0.0280345	11	ACTAAAGGGATGAGTCACAAT	TGCTGAGTCAT	+
Mo2015_EXCpos_Ctx_fold4_8.fwd	MAFF_MOUSE.H11MO.1.A	-7	0.000442113	0.574747	0.032152	10	ACTAAAGGGATGAGTCACAAT	TGCTGAGTCA	+
Mo2015_EXCpos_Ctx_fold4_8.fwd	BATF_HUMAN.H11MO.0.A	0	0.000444914	0.578389	0.032152	18	ACTAAAGGGATGAGTCACAAT	ACTTTCGATATGACTCAT	+
Mo2015_EXCpos_Ctx_fold4_8.fwd	MAFK_HUMAN.H11MO.0.A	-2	0.000569731	0.74065	0.0400282	18	ACTAAAGGGATGAGTCACAAT	AAAATTGCTGAGTCAGCA	+
Mo2015_EXCpos_Ctx_fold4_9.fwd	ASCL2_HUMAN.H11MO.0.D	-11	1.11e-05	0.014409	0.014184	9	GAAGATGTGCAAGCAGCTGCT	AGCAGCTGG	-
Mo2015_EXCpos_Ctx_fold4_9.fwd	ASCL2_MOUSE.H11MO.0.C	-11	1.11e-05	0.014409	0.014184	9	GAAGATGTGCAAGCAGCTGCT	AGCAGCTGG	-
Mo2015_EXCpos_Ctx_fold4_9.fwd	PTF1A_HUMAN.H11MO.1.B	-11	3.6e-05	0.0468613	0.0230647	9	GAAGATGTGCAAGCAGCTGCT	AGCAGCTGG	+
Mo2015_EXCpos_Ctx_fold4_9.fwd	PTF1A_MOUSE.H11MO.1.A	-11	3.6e-05	0.0468613	0.0230647	9	GAAGATGTGCAAGCAGCTGCT	AGCAGCTGG	+
Mo2015_EXCpos_Ctx_fold4_9.fwd	MYF6_HUMAN.H11MO.0.C	-12	9.36e-05	0.121713	0.0399374	7	GAAGATGTGCAAGCAGCTGCT	GCAGCTG	-
Mo2015_EXCpos_Ctx_fold4_9.fwd	MYF6_MOUSE.H11MO.0.C	-12	9.36e-05	0.121713	0.0399374	7	GAAGATGTGCAAGCAGCTGCT	GCAGCTG	-
Mo2015_EXCpos_Ctx_fold4_9.fwd	BHA15_HUMAN.H11MO.0.B	-9	0.000475235	0.617805	0.106593	11	GAAGATGTGCAAGCAGCTGCT	CCAGCTGCTGC	-
Mo2015_EXCpos_Ctx_fold4_9.fwd	BHA15_MOUSE.H11MO.0.A	-9	0.000475235	0.617805	0.106593	11	GAAGATGTGCAAGCAGCTGCT	CCAGCTGCTGC	-
Mo2015_EXCpos_Ctx_fold4_9.fwd	OLIG2_HUMAN.H11MO.1.B	-10	0.000531618	0.691104	0.106593	10	GAAGATGTGCAAGCAGCTGCT	AAACAGATGG	-
Mo2015_EXCpos_Ctx_fold4_9.fwd	OLIG2_MOUSE.H11MO.1.A	-10	0.000531618	0.691104	0.106593	10	GAAGATGTGCAAGCAGCTGCT	AAACAGATGG	-
Mo2015_EXCpos_Ctx_fold4_9.fwd	ASCL1_MOUSE.H11MO.0.A	-8	0.000559531	0.727391	0.106593	13	GAAGATGTGCAAGCAGCTGCT	GGGGGCAGCTGCAG	-
Mo2015_EXCpos_Ctx_fold4_9.fwd	ZN317_HUMAN.H11MO.0.C	-5	0.000643847	0.837001	0.106593	16	GAAGATGTGCAAGCAGCTGCT	TGAGAAGTCAGCTGTCATTC	-
Mo2015_EXCpos_Ctx_fold4_9.fwd	ATOH1_HUMAN.H11MO.0.B	-11	0.000666364	0.866273	0.106593	9	GAAGATGTGCAAGCAGCTGCT	AGCAGATGG	+
Mo2015_EXCpos_Ctx_fold4_9.fwd	ATOH1_MOUSE.H11MO.0.B	-11	0.000666364	0.866273	0.106593	9	GAAGATGTGCAAGCAGCTGCT	AGCAGATGG	+
Mo2015_EXCpos_Ctx_fold4_10.fwd	TWST1_MOUSE.H11MO.0.B	-3	0.000130396	0.169515	0.245915	17	ACCTACTTCCAGCCAGCTGGA	TAATTAAAACCAGATGT	-
Mo2015_EXCpos_Ctx_fold4_10.fwd	TWST1_HUMAN.H11MO.0.A	-3	0.000290758	0.377986	0.245915	17	ACCTACTTCCAGCCAGCTGGA	TAATTAAAACCAGATGT	-
Mo2015_EXCpos_Ctx_fold4_10.fwd	PTF1A_HUMAN.H11MO.1.B	-12	0.000393559	0.511626	0.245915	9	ACCTACTTCCAGCCAGCTGGA	CCAGCTGCT	-
Mo2015_EXCpos_Ctx_fold4_10.fwd	PTF1A_MOUSE.H11MO.1.A	-12	0.000393559	0.511626	0.245915	9	ACCTACTTCCAGCCAGCTGGA	CCAGCTGCT	-
Mo2015_EXCpos_Ctx_fold4_10.fwd	ITF2_HUMAN.H11MO.0.C	-11	0.0004819	0.62647	0.245915	10	ACCTACTTCCAGCCAGCTGGA	CCCAGCTGCC	-
Mo2015_EXCpos_Ctx_fold4_11.fwd	NRF1_MOUSE.H11MO.0.A	-3	3.45e-05	0.0448679	0.0890073	17	CTGGCAGCGCGGCCGCGGCGG	CCTGCGCATGCGCAGTG	-
Mo2015_EXCpos_Ctx_fold4_11.fwd	NRF1_HUMAN.H11MO.0.A	-3	8.51e-05	0.110582	0.109684	17	CTGGCAGCGCGGCCGCGGCGG	CCTGCGCATGCGCAGTG	-
Mo2015_EXCpos_Ctx_fold4_11.fwd	CTCFL_MOUSE.H11MO.0.A	-3	0.000371811	0.483354	0.194307	18	CTGGCAGCGCGGCCGCGGCGG	GCCGCCAGGGGGCGCTGC	+
Mo2015_EXCpos_Ctx_fold4_11.fwd	THAP1_HUMAN.H11MO.0.C	2	0.000439516	0.571371	0.194307	20	CTGGCAGCGCGGCCGCGGCGG	CGCCGCCATCTTGGCTGCGGGC	+
Mo2015_EXCpos_Ctx_fold4_11.fwd	SP1_MOUSE.H11MO.0.A	1	0.000468439	0.608971	0.194307	21	CTGGCAGCGCGGCCGCGGCGG	CCCGGCCCCGCCCCCTCCCCCCCC	-
Mo2015_EXCpos_Ctx_fold4_11.fwd	CTCF_MOUSE.H11MO.0.A	-1	0.000527416	0.685641	0.194307	20	CTGGCAGCGCGGCCGCGGCGG	TGGCCACCAGGGGGCGCTGG	+
Mo2015_EXCpos_Ctx_fold4_12.fwd	WT1_HUMAN.H11MO.0.C	-1	1.69e-11	2.19e-08	1.58e-08	20	CCCCCCCCCCCTCCCCCCCCC	CCCCCCCTCCTCCCCCGCCC	-
Mo2015_EXCpos_Ctx_fold4_12.fwd	WT1_MOUSE.H11MO.0.B	-1	1.69e-11	2.19e-08	1.58e-08	20	CCCCCCCCCCCTCCCCCCCCC	CCCCCCCTCCTCCCCCGCCC	-
Mo2015_EXCpos_Ctx_fold4_12.fwd	ZN467_HUMAN.H11MO.0.C	0	1.9e-11	2.47e-08	1.58e-08	21	CCCCCCCCCCCTCCCCCCCCC	CCCCCCCCCCCCTCCCCTCCCC	-
Mo2015_EXCpos_Ctx_fold4_12.fwd	VEZF1_HUMAN.H11MO.0.C	-1	1.82e-10	2.37e-07	8.14e-08	20	CCCCCCCCCCCTCCCCCCCCC	CCCCTCCCCCTCCCCCCTCCCC	-
Mo2015_EXCpos_Ctx_fold4_12.fwd	MAZ_HUMAN.H11MO.0.A	1	1.96e-10	2.54e-07	8.14e-08	21	CCCCCCCCCCCTCCCCCCCCC	CCCCCCCCCCCCCCCCTCCCCC	-
Mo2015_EXCpos_Ctx_fold4_12.fwd	MAZ_MOUSE.H11MO.0.A	1	1.96e-10	2.54e-07	8.14e-08	21	CCCCCCCCCCCTCCCCCCCCC	CCCCCCCCCCCCCCCCTCCCCC	-
Mo2015_EXCpos_Ctx_fold4_12.fwd	TBX15_HUMAN.H11MO.0.D	-2	8.14e-10	1.06e-06	2.9e-07	19	CCCCCCCCCCCTCCCCCCCCC	CCCCCACCCCCCCCCCCCC	-
Mo2015_EXCpos_Ctx_fold4_12.fwd	SP5_MOUSE.H11MO.0.C	2	1.12e-09	1.46e-06	3.51e-07	21	CCCCCCCCCCCTCCCCCCCCC	CTCCTCCCCCTCCCCCTCCCCCCC	-
Mo2015_EXCpos_Ctx_fold4_12.fwd	PATZ1_HUMAN.H11MO.0.C	0	1.33e-09	1.73e-06	3.68e-07	21	CCCCCCCCCCCTCCCCCCCCC	CCTCCCCCCCCGCCCCCTCCCC	-
Mo2015_EXCpos_Ctx_fold4_12.fwd	KLF15_HUMAN.H11MO.0.A	0	3.2e-09	4.17e-06	6.52e-07	19	CCCCCCCCCCCTCCCCCCCCC	CCCCCCCCTGCTCCTCCCC	-
Mo2015_EXCpos_Ctx_fold4_12.fwd	KLF15_MOUSE.H11MO.0.A	0	3.2e-09	4.17e-06	6.52e-07	19	CCCCCCCCCCCTCCCCCCCCC	CCCCCCCCTGCTCCTCCCC	-
Mo2015_EXCpos_Ctx_fold4_12.fwd	SP3_HUMAN.H11MO.0.B	-1	3.39e-09	4.41e-06	6.52e-07	20	CCCCCCCCCCCTCCCCCCCCC	CCCCGGCCCCGCCCCCCCCC	-
Mo2015_EXCpos_Ctx_fold4_12.fwd	SP3_MOUSE.H11MO.0.B	-1	3.39e-09	4.41e-06	6.52e-07	20	CCCCCCCCCCCTCCCCCCCCC	CCCCGGCCCCGCCCCCCCCC	-
Mo2015_EXCpos_Ctx_fold4_12.fwd	SP1_MOUSE.H11MO.0.A	4	8.7e-09	1.13e-05	1.48e-06	20	CCCCCCCCCCCTCCCCCCCCC	CCCGGCCCCGCCCCCTCCCCCCCC	-
Mo2015_EXCpos_Ctx_fold4_12.fwd	KLF16_HUMAN.H11MO.0.D	-2	8.91e-09	1.16e-05	1.48e-06	19	CCCCCCCCCCCTCCCCCCCCC	CCCCCCCCCCCCCGCCCCC	-
Mo2015_EXCpos_Ctx_fold4_12.fwd	ZN263_HUMAN.H11MO.0.A	-1	1.14e-08	1.48e-05	1.78e-06	20	CCCCCCCCCCCTCCCCCCCCC	CTCCTCCTCTCCCTCCTCCC	-
Mo2015_EXCpos_Ctx_fold4_12.fwd	SP2_HUMAN.H11MO.0.A	0	2e-08	2.6e-05	2.77e-06	21	CCCCCCCCCCCTCCCCCCCCC	CCCCCGGCCCCGCCCCCCCCCC	-
Mo2015_EXCpos_Ctx_fold4_12.fwd	SP2_MOUSE.H11MO.0.B	0	2e-08	2.6e-05	2.77e-06	21	CCCCCCCCCCCTCCCCCCCCC	CCCCCGGCCCCGCCCCCCCCCC	-
Mo2015_EXCpos_Ctx_fold4_12.fwd	ZN341_HUMAN.H11MO.0.C	1	2.12e-08	2.75e-05	2.78e-06	21	CCCCCCCCCCCTCCCCCCCCC	GCTCTTCCCTCCCCCCCCCCCC	-
Mo2015_EXCpos_Ctx_fold4_12.fwd	ZN281_HUMAN.H11MO.0.A	-6	8.95e-08	0.000116319	1.08e-05	15	CCCCCCCCCCCTCCCCCCCCC	TCCCCTCCCCCACCC	-
Mo2015_EXCpos_Ctx_fold4_12.fwd	SP1_HUMAN.H11MO.0.A	0	9.12e-08	0.000118596	1.08e-05	21	CCCCCCCCCCCTCCCCCCCCC	CCCCCCCCCGGCCCCGCCCCCC	-
Mo2015_EXCpos_Ctx_fold4_12.fwd	EGR2_HUMAN.H11MO.0.A	-1	1.44e-07	0.00018729	1.63e-05	18	CCCCCCCCCCCTCCCCCCCCC	CCCCTCCCACACCCCCCC	-
Mo2015_EXCpos_Ctx_fold4_12.fwd	ZN281_MOUSE.H11MO.0.A	-7	1.74e-07	0.000226197	1.89e-05	14	CCCCCCCCCCCTCCCCCCCCC	CCCCTCCCCCACCCC	-
Mo2015_EXCpos_Ctx_fold4_12.fwd	EGR2_MOUSE.H11MO.1.A	-3	2.32e-07	0.000302241	2.38e-05	18	CCCCCCCCCCCTCCCCCCCCC	CCCCCCCCTCCCACGCCC	-
Mo2015_EXCpos_Ctx_fold4_12.fwd	ZN148_HUMAN.H11MO.0.D	-7	2.48e-07	0.000322436	2.38e-05	14	CCCCCCCCCCCTCCCCCCCCC	CCCCTCCCCCACCCC	-
Mo2015_EXCpos_Ctx_fold4_12.fwd	ZN148_MOUSE.H11MO.0.D	-7	2.48e-07	0.000322436	2.38e-05	14	CCCCCCCCCCCTCCCCCCCCC	CCCCTCCCCCACCCC	-
Mo2015_EXCpos_Ctx_fold4_12.fwd	SALL1_MOUSE.H11MO.0.D	-2	3.16e-07	0.000410668	2.92e-05	17	CCCCCCCCCCCTCCCCCCCCC	CCCTGCCCCACCCTCCC	-
Mo2015_EXCpos_Ctx_fold4_12.fwd	SP5_MOUSE.H11MO.1.C	-7	4.19e-07	0.00054496	3.74e-05	13	CCCCCCCCCCCTCCCCCCCCC	CTCCTCCCCCTCC	-
Mo2015_EXCpos_Ctx_fold4_12.fwd	FLI1_MOUSE.H11MO.1.A	0	1.06e-06	0.00137261	9.09e-05	19	CCCCCCCCCCCTCCCCCCCCC	CCCCCCCTTCCTGCCTCCC	-
Mo2015_EXCpos_Ctx_fold4_12.fwd	VEZF1_HUMAN.H11MO.1.C	-6	1.13e-06	0.00146347	9.36e-05	12	CCCCCCCCCCCTCCCCCCCCC	CCCCCTCCCCCT	-
Mo2015_EXCpos_Ctx_fold4_12.fwd	RXRA_HUMAN.H11MO.0.A	-1	1.24e-06	0.00161541	0.00010003	20	CCCCCCCCCCCTCCCCCCCCC	CTCTGACCTCTGCCTCCCCC	-
Mo2015_EXCpos_Ctx_fold4_12.fwd	FLI1_HUMAN.H11MO.0.A	-3	1.86e-06	0.00241422	0.000144823	18	CCCCCCCCCCCTCCCCCCCCC	TCCCTCCTTCCTTCCTCC	-
Mo2015_EXCpos_Ctx_fold4_12.fwd	ZBT17_HUMAN.H11MO.0.A	-1	2.41e-06	0.00313731	0.000182496	19	CCCCCCCCCCCTCCCCCCCCC	CTTCCCCTCCCCCACCCTC	-
Mo2015_EXCpos_Ctx_fold4_12.fwd	ZBT17_MOUSE.H11MO.0.A	-1	2.67e-06	0.00347102	0.000195969	19	CCCCCCCCCCCTCCCCCCCCC	CCGCCCCTCCCCCACCCCC	-
Mo2015_EXCpos_Ctx_fold4_12.fwd	MAZ_HUMAN.H11MO.1.A	-6	5.01e-06	0.006517	0.0003475	11	CCCCCCCCCCCTCCCCCCCCC	CCCCCTCCCTC	-
Mo2015_EXCpos_Ctx_fold4_12.fwd	MAZ_MOUSE.H11MO.1.A	-6	5.01e-06	0.006517	0.0003475	11	CCCCCCCCCCCTCCCCCCCCC	CCCCCTCCCTC	-
Mo2015_EXCpos_Ctx_fold4_12.fwd	KLF3_HUMAN.H11MO.0.B	-2	6.49e-06	0.00843711	0.000426207	19	CCCCCCCCCCCTCCCCCCCCC	CCCGGCCCCGCCCCTCCCC	-
Mo2015_EXCpos_Ctx_fold4_12.fwd	KLF3_MOUSE.H11MO.0.A	-2	6.49e-06	0.00843711	0.000426207	19	CCCCCCCCCCCTCCCCCCCCC	CCCGGCCCCGCCCCTCCCC	-
Mo2015_EXCpos_Ctx_fold4_12.fwd	TBX1_HUMAN.H11MO.0.D	0	7.77e-06	0.010102	0.000497226	20	CCCCCCCCCCCTCCCCCCCCC	CCGCCCACCCCTGCCCACCC	-
Mo2015_EXCpos_Ctx_fold4_12.fwd	EGR1_HUMAN.H11MO.0.A	0	1.12e-05	0.0146108	0.000701171	17	CCCCCCCCCCCTCCCCCCCCC	CCCCCGCCCACGCCCTC	-
Mo2015_EXCpos_Ctx_fold4_12.fwd	SP4_HUMAN.H11MO.1.A	-4	1.33e-05	0.0173166	0.000791451	16	CCCCCCCCCCCTCCCCCCCCC	CGGCCCCGCCCCCTCC	-
Mo2015_EXCpos_Ctx_fold4_12.fwd	SP4_MOUSE.H11MO.1.B	-4	1.33e-05	0.0173166	0.000791451	16	CCCCCCCCCCCTCCCCCCCCC	CGGCCCCGCCCCCTCC	-
Mo2015_EXCpos_Ctx_fold4_12.fwd	ZFX_HUMAN.H11MO.1.A	-3	1.45e-05	0.0188034	0.000839418	17	CCCCCCCCCCCTCCCCCCCCC	CCCCGGCCTCCGCCCCC	-
Mo2015_EXCpos_Ctx_fold4_12.fwd	KLF6_HUMAN.H11MO.0.A	0	1.75e-05	0.0226891	0.000967865	19	CCCCCCCCCCCTCCCCCCCCC	CCCCCGGCCCCGCCCTTCC	-
Mo2015_EXCpos_Ctx_fold4_12.fwd	KLF6_MOUSE.H11MO.0.B	0	1.75e-05	0.0226891	0.000967865	19	CCCCCCCCCCCTCCCCCCCCC	CCCCCGGCCCCGCCCTTCC	-
Mo2015_EXCpos_Ctx_fold4_12.fwd	ZN263_HUMAN.H11MO.1.A	-9	1.86e-05	0.0241595	0.00100818	11	CCCCCCCCCCCTCCCCCCCCC	CCTCCTCCCTC	-
Mo2015_EXCpos_Ctx_fold4_12.fwd	RREB1_HUMAN.H11MO.0.D	1	2.04e-05	0.0265029	0.00105989	21	CCCCCCCCCCCTCCCCCCCCC	ACCCCAAACCACCCCCCCCCCC	-
Mo2015_EXCpos_Ctx_fold4_12.fwd	RREB1_MOUSE.H11MO.0.D	1	2.04e-05	0.0265029	0.00105989	21	CCCCCCCCCCCTCCCCCCCCC	ACCCCAAACCACCCCCCCCCCC	-
Mo2015_EXCpos_Ctx_fold4_12.fwd	SP4_HUMAN.H11MO.0.A	-2	2.29e-05	0.0297897	0.00114369	19	CCCCCCCCCCCTCCCCCCCCC	CCCGGCCCCGCCCCCTTCCC	-
Mo2015_EXCpos_Ctx_fold4_12.fwd	SP4_MOUSE.H11MO.0.B	-2	2.29e-05	0.0297897	0.00114369	19	CCCCCCCCCCCTCCCCCCCCC	CCCGGCCCCGCCCCCTTCCC	-
Mo2015_EXCpos_Ctx_fold4_12.fwd	EGR2_HUMAN.H11MO.1.A	0	3.7e-05	0.0481301	0.00181158	16	CCCCCCCCCCCTCCCCCCCCC	CCCCCGCCCACGCCCC	-
Mo2015_EXCpos_Ctx_fold4_12.fwd	E2F6_HUMAN.H11MO.0.A	-7	4.45e-05	0.057814	0.00213422	13	CCCCCCCCCCCTCCCCCCCCC	CCCTTCCCGCCCC	-
Mo2015_EXCpos_Ctx_fold4_12.fwd	PROX1_HUMAN.H11MO.0.D	-3	4.86e-05	0.0631524	0.00228731	17	CCCCCCCCCCCTCCCCCCCCC	CCCAACCCGCCTTACCC	-
Mo2015_EXCpos_Ctx_fold4_12.fwd	SPIC_HUMAN.H11MO.0.D	-4	5.29e-05	0.0687074	0.00241833	13	CCCCCCCCCCCTCCCCCCCCC	CCTCCCCTTCCTC	-
Mo2015_EXCpos_Ctx_fold4_12.fwd	ZN740_HUMAN.H11MO.0.D	-6	5.33e-05	0.0692896	0.00241833	14	CCCCCCCCCCCTCCCCCCCCC	CCCACCCCCCCCCC	-
Mo2015_EXCpos_Ctx_fold4_12.fwd	ZN770_HUMAN.H11MO.0.C	1	6.54e-05	0.0850668	0.00291597	21	CCCCCCCCCCCTCCCCCCCCC	GATCCTCCCGCCTCAGCCTCCC	-
Mo2015_EXCpos_Ctx_fold4_12.fwd	COT1_HUMAN.H11MO.0.C	-1	6.72e-05	0.0874157	0.00294391	17	CCCCCCCCCCCTCCCCCCCCC	CCCTGACCTCTGACCCC	-
Mo2015_EXCpos_Ctx_fold4_12.fwd	PURA_HUMAN.H11MO.0.D	-1	7.04e-05	0.0915275	0.0029779	17	CCCCCCCCCCCTCCCCCCCCC	CCCTGCCCCCCCCTTCC	-
Mo2015_EXCpos_Ctx_fold4_12.fwd	PURA_MOUSE.H11MO.0.D	-1	7.04e-05	0.0915275	0.0029779	17	CCCCCCCCCCCTCCCCCCCCC	CCCTGCCCCCCCCTTCC	-
Mo2015_EXCpos_Ctx_fold4_12.fwd	PATZ1_HUMAN.H11MO.1.C	-7	0.000124444	0.161777	0.00510128	9	CCCCCCCCCCCTCCCCCCCCC	CCCCTCCCT	-
Mo2015_EXCpos_Ctx_fold4_12.fwd	EGR1_MOUSE.H11MO.0.A	-7	0.000128355	0.166862	0.00510128	14	CCCCCCCCCCCTCCCCCCCCC	CCCCGCCCCCGCAC	-
Mo2015_EXCpos_Ctx_fold4_12.fwd	SALL4_HUMAN.H11MO.0.B	-8	0.000128785	0.167421	0.00510128	10	CCCCCCCCCCCTCCCCCCCCC	CCCACCCTCC	-
Mo2015_EXCpos_Ctx_fold4_12.fwd	SALL4_MOUSE.H11MO.0.A	-8	0.000128785	0.167421	0.00510128	10	CCCCCCCCCCCTCCCCCCCCC	CCCACCCTCC	-
Mo2015_EXCpos_Ctx_fold4_12.fwd	KLF5_MOUSE.H11MO.0.A	-6	0.000210143	0.273185	0.00819384	15	CCCCCCCCCCCTCCCCCCCCC	GCCCCACCCTGCCCC	-
Mo2015_EXCpos_Ctx_fold4_12.fwd	SP2_HUMAN.H11MO.1.B	0	0.000234111	0.304344	0.00871355	12	CCCCCCCCCCCTCCCCCCCCC	GCCCCGCCCCCT	-
Mo2015_EXCpos_Ctx_fold4_12.fwd	SP2_MOUSE.H11MO.1.C	0	0.000234111	0.304344	0.00871355	12	CCCCCCCCCCCTCCCCCCCCC	GCCCCGCCCCCT	-
Mo2015_EXCpos_Ctx_fold4_12.fwd	WT1_HUMAN.H11MO.1.B	-9	0.000237438	0.308669	0.00871355	11	CCCCCCCCCCCTCCCCCCCCC	CCTCCTCCCAC	-
Mo2015_EXCpos_Ctx_fold4_12.fwd	WT1_MOUSE.H11MO.1.A	-9	0.000237438	0.308669	0.00871355	11	CCCCCCCCCCCTCCCCCCCCC	CCTCCTCCCAC	-
Mo2015_EXCpos_Ctx_fold4_12.fwd	E2F1_HUMAN.H11MO.0.A	0	0.000244051	0.317266	0.00882642	14	CCCCCCCCCCCTCCCCCCCCC	CTTTCCCGCCCCCC	-
Mo2015_EXCpos_Ctx_fold4_12.fwd	EGR2_MOUSE.H11MO.0.A	-6	0.00025615	0.332995	0.00913168	14	CCCCCCCCCCCTCCCCCCCCC	CCCCCGCCCACGCC	-
Mo2015_EXCpos_Ctx_fold4_12.fwd	E2F6_MOUSE.H11MO.0.A	-8	0.000261254	0.339631	0.00918246	12	CCCCCCCCCCCTCCCCCCCCC	CCTTCCCGCCCA	-
Mo2015_EXCpos_Ctx_fold4_12.fwd	SP1_MOUSE.H11MO.1.A	-6	0.000332334	0.432034	0.0115185	11	CCCCCCCCCCCTCCCCCCCCC	GCCCCGCCCCC	-
Mo2015_EXCpos_Ctx_fold4_12.fwd	SP1_HUMAN.H11MO.1.A	-4	0.000341335	0.443736	0.0116684	14	CCCCCCCCCCCTCCCCCCCCC	CGGCCCCGCCCCCC	-
Mo2015_EXCpos_Ctx_fold4_12.fwd	GATA1_MOUSE.H11MO.0.A	-3	0.000399683	0.519588	0.0134784	18	CCCCCCCCCCCTCCCCCCCCC	CCCTTATCTGCCCCCCCCA	-
Mo2015_EXCpos_Ctx_fold4_12.fwd	ELF5_MOUSE.H11MO.0.A	-4	0.000456569	0.59354	0.0151914	17	CCCCCCCCCCCTCCCCCCCCC	TTCTTCTTCCTTCTTCC	-
Mo2015_EXCpos_Ctx_fold4_12.fwd	E2F7_HUMAN.H11MO.0.B	-7	0.000480355	0.624462	0.0155677	13	CCCCCCCCCCCTCCCCCCCCC	CCTTTCCCGCCCC	-
Mo2015_EXCpos_Ctx_fold4_12.fwd	E2F7_MOUSE.H11MO.0.C	-7	0.000480355	0.624462	0.0155677	13	CCCCCCCCCCCTCCCCCCCCC	CCTTTCCCGCCCC	-
Mo2015_EXCpos_Ctx_fold4_12.fwd	E2F4_HUMAN.H11MO.0.A	-8	0.000504245	0.655518	0.0161057	13	CCCCCCCCCCCTCCCCCCCCC	ATTTCCCGCCCCC	-
Mo2015_EXCpos_Ctx_fold4_12.fwd	PLAG1_HUMAN.H11MO.0.D	-4	0.000516316	0.67121	0.0161057	17	CCCCCCCCCCCTCCCCCCCCC	CCCCTCCTGATGCCCCC	-
Mo2015_EXCpos_Ctx_fold4_12.fwd	PLAG1_MOUSE.H11MO.0.D	-4	0.000516316	0.67121	0.0161057	17	CCCCCCCCCCCTCCCCCCCCC	CCCCTCCTGATGCCCCC	-
Mo2015_EXCpos_Ctx_fold4_12.fwd	E2F3_MOUSE.H11MO.0.A	-9	0.000536102	0.696932	0.0165164	10	CCCCCCCCCCCTCCCCCCCCC	CCTCCCGCCC	-
Mo2015_EXCpos_Ctx_fold4_12.fwd	KLF9_HUMAN.H11MO.0.C	1	0.000592076	0.769699	0.0180184	14	CCCCCCCCCCCTCCCCCCCCC	GGCCACGCCCCCTCC	-
Mo2015_EXCpos_Ctx_fold4_12.fwd	ZN219_HUMAN.H11MO.0.D	-1	0.00060647	0.788411	0.0182341	12	CCCCCCCCCCCTCCCCCCCCC	TCCGCCCCCCTC	-
Mo2015_EXCpos_Ctx_fold4_12.fwd	SRBP2_HUMAN.H11MO.0.B	-7	0.000705497	0.917146	0.0207124	13	CCCCCCCCCCCTCCCCCCCCC	CCTCACCCCACCC	-
Mo2015_EXCpos_Ctx_fold4_12.fwd	SRBP2_MOUSE.H11MO.0.B	-7	0.000705497	0.917146	0.0207124	13	CCCCCCCCCCCTCCCCCCCCC	CCTCACCCCACCC	-
Mo2015_EXCpos_Ctx_fold4_14.fwd	CTCF_HUMAN.H11MO.0.A	-2	5.08e-14	6.6e-11	1.32e-10	19	TCTAGTGCCCTCTAGTGGCCA	TGGCGCCCCCTGGTGGCCA	-
Mo2015_EXCpos_Ctx_fold4_14.fwd	CTCF_MOUSE.H11MO.0.A	-1	1.57e-12	2.04e-09	2.04e-09	20	TCTAGTGCCCTCTAGTGGCCA	CCAGCGCCCCCTGGTGGCCA	-
Mo2015_EXCpos_Ctx_fold4_14.fwd	CTCFL_HUMAN.H11MO.0.A	-2	2.18e-08	2.84e-05	1.89e-05	17	TCTAGTGCCCTCTAGTGGCCA	CGGCGCCCCCTGGCGGC	-
Mo2015_EXCpos_Ctx_fold4_14.fwd	CTCFL_MOUSE.H11MO.0.A	-1	1.07e-07	0.000138629	6.93e-05	18	TCTAGTGCCCTCTAGTGGCCA	GCAGCGCCCCCTGGCGGC	-
Mo2015_EXCpos_Ctx_fold4_15.fwd	MAFG_HUMAN.H11MO.1.A	-10	0.000718492	0.934039	0.577505	8	CACTCGCTCTTCTCTGCTGAC	ACTCAGCA	-
Mo2015_EXCpos_Ctx_fold4_15.fwd	MAFG_MOUSE.H11MO.1.A	-10	0.000718492	0.934039	0.577505	8	CACTCGCTCTTCTCTGCTGAC	ACTCAGCA	-
Mo2015_EXCpos_Ctx_fold4_16.fwd	LMX1A_HUMAN.H11MO.0.D	1	1.72e-06	0.00223022	0.00335068	18	TATATATTATGTAATTATTTT	TAATTAATTATGTAATTAT	+
Mo2015_EXCpos_Ctx_fold4_16.fwd	PO3F3_HUMAN.H11MO.0.D	-1	2.71e-06	0.00352932	0.00335068	17	TATATATTATGTAATTATTTT	ATAAATTATGCAAATTT	+
Mo2015_EXCpos_Ctx_fold4_16.fwd	DLX6_HUMAN.H11MO.0.D	-2	6.84e-06	0.00889386	0.00383556	15	TATATATTATGTAATTATTTT	AAATTAAGGTAATTA	+
Mo2015_EXCpos_Ctx_fold4_16.fwd	NFIL3_HUMAN.H11MO.0.D	-4	7.77e-06	0.0101001	0.00383556	11	TATATATTATGTAATTATTTT	AGTTATGTAAT	+
Mo2015_EXCpos_Ctx_fold4_16.fwd	NFIL3_MOUSE.H11MO.0.C	-4	7.77e-06	0.0101001	0.00383556	11	TATATATTATGTAATTATTTT	AGTTATGTAAT	+
Mo2015_EXCpos_Ctx_fold4_16.fwd	ATF2_HUMAN.H11MO.1.B	0	1.18e-05	0.0153896	0.0048605	20	TATATATTATGTAATTATTTT	AAATGATGATGTCATCATTT	+
Mo2015_EXCpos_Ctx_fold4_16.fwd	LMX1B_HUMAN.H11MO.0.D	1	1.4e-05	0.0182377	0.0048605	17	TATATATTATGTAATTATTTT	AAATAAATCAATTAATTA	-
Mo2015_EXCpos_Ctx_fold4_16.fwd	DLX4_HUMAN.H11MO.0.D	-1	1.77e-05	0.0230384	0.0048605	16	TATATATTATGTAATTATTTT	AAATTTAGGGTAATTA	-
Mo2015_EXCpos_Ctx_fold4_16.fwd	PO3F4_HUMAN.H11MO.0.D	-1	2.66e-05	0.0345698	0.00656399	17	TATATATTATGTAATTATTTT	ATAAATTATGCAAATTA	-
Mo2015_EXCpos_Ctx_fold4_16.fwd	DBP_HUMAN.H11MO.0.B	-5	8.14e-05	0.105779	0.0167374	11	TATATATTATGTAATTATTTT	GTTATGTAACA	+
Mo2015_EXCpos_Ctx_fold4_16.fwd	DBP_MOUSE.H11MO.0.B	-5	8.14e-05	0.105779	0.0167374	11	TATATATTATGTAATTATTTT	GTTATGTAACA	+
Mo2015_EXCpos_Ctx_fold4_16.fwd	SHOX_HUMAN.H11MO.0.D	-1	9.92e-05	0.129017	0.0182767	17	TATATATTATGTAATTATTTT	AAAAATTAACTAATTAG	-
Mo2015_EXCpos_Ctx_fold4_16.fwd	ISX_HUMAN.H11MO.0.D	-2	0.00010366	0.134758	0.0182767	16	TATATATTATGTAATTATTTT	AATTTAAGCTAATTAA	-
Mo2015_EXCpos_Ctx_fold4_16.fwd	LHX9_HUMAN.H11MO.0.D	0	0.000146681	0.190685	0.0241377	18	TATATATTATGTAATTATTTT	TAATTAATAGCTAATTAG	-
Mo2015_EXCpos_Ctx_fold4_16.fwd	VSX1_HUMAN.H11MO.0.D	-3	0.000182616	0.237401	0.0281731	14	TATATATTATGTAATTATTTT	AAATTAGCTAATTA	-
Mo2015_EXCpos_Ctx_fold4_16.fwd	HXC10_HUMAN.H11MO.0.D	1	0.000227774	0.296106	0.0330727	18	TATATATTATGTAATTATTTT	TTTTTAATTTTTTTATTAC	+
Mo2015_EXCpos_Ctx_fold4_16.fwd	DLX1_HUMAN.H11MO.0.D	-1	0.000258872	0.336533	0.0354998	16	TATATATTATGTAATTATTTT	TAAATTATGCTAATTA	+
Mo2015_EXCpos_Ctx_fold4_16.fwd	SHOX2_HUMAN.H11MO.0.D	-1	0.000294414	0.382738	0.0382489	17	TATATATTATGTAATTATTTT	TAAAATTAACTAATTAG	-
Mo2015_EXCpos_Ctx_fold4_16.fwd	IRX3_HUMAN.H11MO.0.D	-4	0.00033309	0.433018	0.0384961	11	TATATATTATGTAATTATTTT	TTTCATGTAAT	+
Mo2015_EXCpos_Ctx_fold4_16.fwd	HLF_MOUSE.H11MO.0.C	-5	0.000361574	0.470047	0.0384961	11	TATATATTATGTAATTATTTT	GTTATGCAACA	-
Mo2015_EXCpos_Ctx_fold4_16.fwd	FOXD2_HUMAN.H11MO.0.D	-7	0.000374295	0.486583	0.0384961	14	TATATATTATGTAATTATTTT	TATGTAAATATTTATTTAA	+
Mo2015_EXCpos_Ctx_fold4_16.fwd	GBX1_HUMAN.H11MO.0.D	-1	0.000463026	0.601934	0.0442081	17	TATATATTATGTAATTATTTT	AAATTTTAGCTAATTAG	-
Mo2015_EXCpos_Ctx_fold4_16.fwd	DMBX1_HUMAN.H11MO.0.D	0	0.000552893	0.718761	0.0505466	20	TATATATTATGTAATTATTTT	ACTTAATTAGATTATAATTA	-
Mo2015_EXCpos_Ctx_fold4_17.fwd	P5F1B_HUMAN.H11MO.0.D	-5	2.09e-06	0.00272242	0.00530596	16	AATTTTTAAATATGCATTTCA	ATGAATATGCAAATTA	-
Mo2015_EXCpos_Ctx_fold4_17.fwd	PO3F3_HUMAN.H11MO.0.D	-4	4.39e-06	0.00571159	0.0055659	17	AATTTTTAAATATGCATTTCA	ATAAATTATGCAAATTT	+
Mo2015_EXCpos_Ctx_fold4_17.fwd	PO3F4_HUMAN.H11MO.0.D	-4	8.56e-06	0.0111283	0.00722964	17	AATTTTTAAATATGCATTTCA	ATAAATTATGCAAATTA	-
Mo2015_EXCpos_Ctx_fold4_17.fwd	PO3F2_MOUSE.H11MO.0.A	-2	1.56e-05	0.0203194	0.00990053	16	AATTTTTAAATATGCATTTCA	CTCATGCATATGCATA	+
Mo2015_EXCpos_Ctx_fold4_17.fwd	PO3F1_MOUSE.H11MO.0.C	-4	0.000108053	0.140469	0.0438594	16	AATTTTTAAATATGCATTTCA	CTTGAATATTCATGAG	-
Mo2015_EXCpos_Ctx_fold4_17.fwd	PO4F3_HUMAN.H11MO.0.D	-2	0.000133075	0.172998	0.0438594	15	AATTTTTAAATATGCATTTCA	TCATTAATTATTCAT	+
Mo2015_EXCpos_Ctx_fold4_17.fwd	PO3F2_MOUSE.H11MO.1.A	-5	0.000138485	0.18003	0.0438594	16	AATTTTTAAATATGCATTTCA	ATGAATATTCATGAGAC	-
Mo2015_EXCpos_Ctx_fold4_17.fwd	DLX1_HUMAN.H11MO.0.D	-5	0.000166241	0.216114	0.0468003	16	AATTTTTAAATATGCATTTCA	TAAATTATGCTAATTA	+
Mo2015_EXCpos_Ctx_fold4_17.fwd	PO4F1_HUMAN.H11MO.0.D	-3	0.000300706	0.390918	0.0715026	14	AATTTTTAAATATGCATTTCA	CATTAATTATTCAT	+
Mo2015_EXCpos_Ctx_fold4_17.fwd	PO2F3_HUMAN.H11MO.0.D	-6	0.000347758	0.452085	0.0734256	14	AATTTTTAAATATGCATTTCA	CAAATTTGCATAAC	-
Mo2015_EXCpos_Ctx_fold4_17.fwd	HXD8_HUMAN.H11MO.0.D	-7	0.000391167	0.508517	0.0762378	11	AATTTTTAAATATGCATTTCA	TAATTTGCATA	+
Mo2015_EXCpos_Ctx_fold4_17.fwd	LMX1A_HUMAN.H11MO.0.D	-2	0.000705352	0.916958	0.111548	19	AATTTTTAAATATGCATTTCA	TAATTAATTATGTAATTAT	+
Mo2015_EXCpos_Ctx_fold4_18.fwd	RFX2_HUMAN.H11MO.1.A	-7	6.15e-11	7.99e-08	1.58e-07	12	TCAGTTTCCATGGCAACAGCA	CCATGGCAACCG	-
Mo2015_EXCpos_Ctx_fold4_18.fwd	RFX3_MOUSE.H11MO.0.C	-3	1.31e-08	1.7e-05	1.01e-05	16	TCAGTTTCCATGGCAACAGCA	GTTGCCATGGCAACCG	-
Mo2015_EXCpos_Ctx_fold4_18.fwd	RFX1_HUMAN.H11MO.1.B	-7	1.57e-08	2.04e-05	1.01e-05	11	TCAGTTTCCATGGCAACAGCA	CCATGGCAACC	-
Mo2015_EXCpos_Ctx_fold4_18.fwd	RFX1_MOUSE.H11MO.1.A	-7	1.57e-08	2.04e-05	1.01e-05	11	TCAGTTTCCATGGCAACAGCA	CCATGGCAACC	-
Mo2015_EXCpos_Ctx_fold4_18.fwd	RFX4_HUMAN.H11MO.0.D	-3	3.9e-08	5.07e-05	2.01e-05	15	TCAGTTTCCATGGCAACAGCA	GTTACCATGGCAACG	-
Mo2015_EXCpos_Ctx_fold4_18.fwd	RFX2_HUMAN.H11MO.0.A	-1	5.55e-08	7.22e-05	2.38e-05	18	TCAGTTTCCATGGCAACAGCA	CCGTTGCCATGGCAACCG	-
Mo2015_EXCpos_Ctx_fold4_18.fwd	RFX2_MOUSE.H11MO.0.A	1	7.07e-08	9.19e-05	2.6e-05	21	TCAGTTTCCATGGCAACAGCA	TCCCGTTGCCATGGCAACCGCC	-
Mo2015_EXCpos_Ctx_fold4_18.fwd	RFX3_HUMAN.H11MO.0.B	-4	8.16e-08	0.000106038	2.63e-05	14	TCAGTTTCCATGGCAACAGCA	TTACCATGGCAACC	-
Mo2015_EXCpos_Ctx_fold4_18.fwd	RFX2_MOUSE.H11MO.1.A	-7	5.89e-07	0.00076619	0.000168751	11	TCAGTTTCCATGGCAACAGCA	CCATGGCAACC	-
Mo2015_EXCpos_Ctx_fold4_18.fwd	RFX6_MOUSE.H11MO.0.C	-8	1.35e-06	0.00175159	0.00031564	11	TCAGTTTCCATGGCAACAGCA	CCTGGCAACAG	-
Mo2015_EXCpos_Ctx_fold4_18.fwd	RFX3_MOUSE.H11MO.1.C	-8	1.99e-06	0.00258143	0.000426413	10	TCAGTTTCCATGGCAACAGCA	CATGGCAACC	-
Mo2015_EXCpos_Ctx_fold4_18.fwd	RFX6_MOUSE.H11MO.1.C	-4	2.61e-06	0.00339047	0.000516973	14	TCAGTTTCCATGGCAACAGCA	GTTTCCTAGCAACC	-
Mo2015_EXCpos_Ctx_fold4_18.fwd	ZBT7B_HUMAN.H11MO.0.D	0	8.34e-06	0.0108424	0.0014328	21	TCAGTTTCCATGGCAACAGCA	CCCGTTGCCATGGCAACGGCG	-
Mo2015_EXCpos_Ctx_fold4_18.fwd	RFX5_HUMAN.H11MO.1.A	-8	1.83e-05	0.0238524	0.00284318	11	TCAGTTTCCATGGCAACAGCA	CCTAGCAACAG	-
Mo2015_EXCpos_Ctx_fold4_18.fwd	RFX1_HUMAN.H11MO.0.B	-1	1.99e-05	0.0258182	0.00284318	20	TCAGTTTCCATGGCAACAGCA	CCGTCGCCATGGCAACCGGGGC	-
Mo2015_EXCpos_Ctx_fold4_18.fwd	RFX1_MOUSE.H11MO.0.A	-1	1.99e-05	0.0258182	0.00284318	20	TCAGTTTCCATGGCAACAGCA	CCGTCGCCATGGCAACCGGGGC	-
Mo2015_EXCpos_Ctx_fold4_18.fwd	RFX5_HUMAN.H11MO.0.A	-4	3.25e-05	0.0422825	0.00441122	17	TCAGTTTCCATGGCAACAGCA	TCTGCCTAGCAACAGCTGAC	-
Mo2015_EXCpos_Ctx_fold4_21.fwd	PO5F1_MOUSE.H11MO.0.A	-6	5.13e-07	0.000667425	0.000779631	15	TTGCGAATTTGCATTTCTATG	ATTTGCATAACAATGG	-
Mo2015_EXCpos_Ctx_fold4_21.fwd	PO5F1_HUMAN.H11MO.1.A	-6	7.61e-07	0.000989217	0.000779631	10	TTGCGAATTTGCATTTCTATG	ATTTGCATAT	-
Mo2015_EXCpos_Ctx_fold4_21.fwd	PO5F1_HUMAN.H11MO.0.A	-6	9.06e-07	0.00117764	0.000779631	15	TTGCGAATTTGCATTTCTATG	ATTTGCATAACAAAGG	-
Mo2015_EXCpos_Ctx_fold4_21.fwd	PO5F1_MOUSE.H11MO.1.A	-6	1.32e-06	0.00172055	0.000854288	9	TTGCGAATTTGCATTTCTATG	ATTTGCATA	-
Mo2015_EXCpos_Ctx_fold4_21.fwd	PO2F2_HUMAN.H11MO.0.A	-5	2.05e-06	0.00266135	0.000880943	11	TTGCGAATTTGCATTTCTATG	CATTTGCATAT	-
Mo2015_EXCpos_Ctx_fold4_21.fwd	PO2F2_MOUSE.H11MO.0.B	-5	2.05e-06	0.00266135	0.000880943	11	TTGCGAATTTGCATTTCTATG	CATTTGCATAT	-
Mo2015_EXCpos_Ctx_fold4_21.fwd	NANOG_HUMAN.H11MO.0.A	-6	2.5e-06	0.00325067	0.0009223	15	TTGCGAATTTGCATTTCTATG	ATTTGCATAACAAAGGA	-
Mo2015_EXCpos_Ctx_fold4_21.fwd	PO2F3_HUMAN.H11MO.0.D	-3	6.75e-06	0.00877875	0.00211913	14	TTGCGAATTTGCATTTCTATG	CAAATTTGCATAAC	-
Mo2015_EXCpos_Ctx_fold4_21.fwd	P5F1B_HUMAN.H11MO.0.D	-4	7.39e-06	0.00960289	0.00211913	16	TTGCGAATTTGCATTTCTATG	TAATTTGCATATTCAT	+
Mo2015_EXCpos_Ctx_fold4_21.fwd	PO3F3_HUMAN.H11MO.0.D	-4	1.54e-05	0.0200776	0.00398758	17	TTGCGAATTTGCATTTCTATG	AAATTTGCATAATTTAT	-
Mo2015_EXCpos_Ctx_fold4_21.fwd	PO3F4_HUMAN.H11MO.0.D	-4	1.79e-05	0.0233215	0.00421077	17	TTGCGAATTTGCATTTCTATG	TAATTTGCATAATTTAT	+
Mo2015_EXCpos_Ctx_fold4_21.fwd	NANOG_MOUSE.H11MO.0.A	-6	2.08e-05	0.0270555	0.00447788	15	TTGCGAATTTGCATTTCTATG	ATTTGCATAACAAAGGA	-
Mo2015_EXCpos_Ctx_fold4_21.fwd	SOX2_MOUSE.H11MO.0.A	-7	2.82e-05	0.036711	0.00560855	14	TTGCGAATTTGCATTTCTATG	TTTGCATAACAAAGGA	-
Mo2015_EXCpos_Ctx_fold4_21.fwd	PO3F1_HUMAN.H11MO.0.C	-7	4.06e-05	0.0528386	0.00749585	14	TTGCGAATTTGCATTTCTATG	TTTGCATTACAATG	-
Mo2015_EXCpos_Ctx_fold4_21.fwd	HXD8_HUMAN.H11MO.0.D	-4	5.71e-05	0.0742262	0.00982796	11	TTGCGAATTTGCATTTCTATG	TAATTTGCATA	+
Mo2015_EXCpos_Ctx_fold4_21.fwd	DLX1_HUMAN.H11MO.0.D	-4	7.35e-05	0.0955613	0.011862	16	TTGCGAATTTGCATTTCTATG	TAATTAGCATAATTTA	-
Mo2015_EXCpos_Ctx_fold4_21.fwd	ESX1_HUMAN.H11MO.0.D	-2	9.86e-05	0.128208	0.0149784	17	TTGCGAATTTGCATTTCTATG	GCTAATTAGCAATAATT	+
Mo2015_EXCpos_Ctx_fold4_21.fwd	SOX2_HUMAN.H11MO.1.A	-7	0.000129043	0.167756	0.0185099	14	TTGCGAATTTGCATTTCTATG	TTTGCATAACAAAGGA	-
Mo2015_EXCpos_Ctx_fold4_21.fwd	LHX9_HUMAN.H11MO.0.D	-3	0.000333157	0.433104	0.0452727	18	TTGCGAATTTGCATTTCTATG	CTAATTAGCTATTAATTA	+
Mo2015_EXCpos_Ctx_fold4_21.fwd	ETV3_HUMAN.H11MO.0.D	-3	0.000654832	0.851282	0.0845359	14	TTGCGAATTTGCATTTCTATG	TACGTTTGCACTTC	+
Mo2015_EXCpos_Ctx_fold4_21.fwd	PO3F2_MOUSE.H11MO.0.A	-1	0.000751376	0.976789	0.0881811	16	TTGCGAATTTGCATTTCTATG	TATGCATATGCATGAG	-
Mo2015_EXCpos_Ctx_fold5_1.fwd	CPEB1_HUMAN.H11MO.0.D	-4	2.52e-09	3.27e-06	6.42e-06	17	TTTTTTTTTTTTTTCTTTTTT	TTTTTATTTTTTTTTTT	+
Mo2015_EXCpos_Ctx_fold5_1.fwd	PRDM6_HUMAN.H11MO.0.C	-7	1.27e-06	0.0016453	0.00161223	13	TTTTTTTTTTTTTTCTTTTTT	TTTTTTTCTTTTT	-
Mo2015_EXCpos_Ctx_fold5_1.fwd	FOXL1_HUMAN.H11MO.0.D	-2	1.93e-05	0.0250585	0.0163699	19	TTTTTTTTTTTTTTCTTTTTT	TGTTTGTTTGTTTACTTTT	+
Mo2015_EXCpos_Ctx_fold5_1.fwd	HXC10_HUMAN.H11MO.0.D	0	4.37e-05	0.0568181	0.027838	19	TTTTTTTTTTTTTTCTTTTTT	TTTTTAATTTTTTTATTAC	+
Mo2015_EXCpos_Ctx_fold5_1.fwd	NFAC1_HUMAN.H11MO.0.B	-4	7.69e-05	0.100026	0.0392061	15	TTTTTTTTTTTTTTCTTTTTT	TTTCTTTTTTTCCAT	-
Mo2015_EXCpos_Ctx_fold5_1.fwd	FOXG1_HUMAN.H11MO.0.D	-4	0.000180474	0.234617	0.0516808	17	TTTTTTTTTTTTTTCTTTTTT	ATTGTTTATATTTTTTT	+
Mo2015_EXCpos_Ctx_fold5_1.fwd	ANDR_HUMAN.H11MO.0.A	-2	0.000190697	0.247906	0.0516808	18	TTTTTTTTTTTTTTCTTTTTT	TGTTCTTTTTTGTTTGCT	+
Mo2015_EXCpos_Ctx_fold5_1.fwd	ARI3A_HUMAN.H11MO.0.D	0	0.000191603	0.249084	0.0516808	21	TTTTTTTTTTTTTTCTTTTTT	TTTAATTTGATTTCGATTAATT	-
Mo2015_EXCpos_Ctx_fold5_1.fwd	ARI3A_MOUSE.H11MO.0.D	0	0.000191603	0.249084	0.0516808	21	TTTTTTTTTTTTTTCTTTTTT	TTTAATTTGATTTCGATTAATT	-
Mo2015_EXCpos_Ctx_fold5_1.fwd	LMX1A_HUMAN.H11MO.0.D	-2	0.00021554	0.280202	0.0516808	19	TTTTTTTTTTTTTTCTTTTTT	TAATTAATTATGTAATTAT	+
Mo2015_EXCpos_Ctx_fold5_1.fwd	IRF1_HUMAN.H11MO.0.A	-1	0.0002429	0.315771	0.0516808	20	TTTTTTTTTTTTTTCTTTTTT	TTACTTTCACTTTCATTTTC	-
Mo2015_EXCpos_Ctx_fold5_1.fwd	MNX1_HUMAN.H11MO.0.D	-2	0.000243419	0.316445	0.0516808	19	TTTTTTTTTTTTTTCTTTTTT	CTATTTTAATAACCCTTAA	+
Mo2015_EXCpos_Ctx_fold5_1.fwd	FOXJ3_HUMAN.H11MO.0.A	-1	0.000293194	0.381152	0.0517326	13	TTTTTTTTTTTTTTCTTTTTT	TTGTTTATTTTTT	+
Mo2015_EXCpos_Ctx_fold5_1.fwd	FOXJ3_MOUSE.H11MO.0.A	-1	0.000293194	0.381152	0.0517326	13	TTTTTTTTTTTTTTCTTTTTT	TTGTTTATTTTTT	+
Mo2015_EXCpos_Ctx_fold5_1.fwd	ONEC2_HUMAN.H11MO.0.D	0	0.000324885	0.42235	0.0517326	21	TTTTTTTTTTTTTTCTTTTTT	GTCTTGTTATTGATTTTTTTT	+
Mo2015_EXCpos_Ctx_fold5_1.fwd	ONEC2_MOUSE.H11MO.0.D	0	0.000324885	0.42235	0.0517326	21	TTTTTTTTTTTTTTCTTTTTT	GTCTTGTTATTGATTTTTTTT	+
Mo2015_EXCpos_Ctx_fold5_1.fwd	BC11A_HUMAN.H11MO.0.A	-4	0.000363018	0.471924	0.0520842	17	TTTTTTTTTTTTTTCTTTTTT	TTTTCACTTCCTCTTTT	-
Mo2015_EXCpos_Ctx_fold5_1.fwd	IRF3_HUMAN.H11MO.0.B	-1	0.000388423	0.504949	0.0520842	20	TTTTTTTTTTTTTTCTTTTTT	TCACTTTCCCTTTCCCTTTC	-
Mo2015_EXCpos_Ctx_fold5_1.fwd	IRF3_MOUSE.H11MO.0.A	-1	0.000388423	0.504949	0.0520842	20	TTTTTTTTTTTTTTCTTTTTT	TCACTTTCCCTTTCCCTTTC	-
Mo2015_EXCpos_Ctx_fold5_1.fwd	STAT1_HUMAN.H11MO.1.A	1	0.000468143	0.608586	0.0596353	18	TTTTTTTTTTTTTTCTTTTTT	CTTTCAGTTTCATTTTCTT	-
Mo2015_EXCpos_Ctx_fold5_1.fwd	HOMEZ_HUMAN.H11MO.0.D	0	0.000643265	0.836245	0.0749035	15	TTTTTTTTTTTTTTCTTTTTT	AAAAATCGTTTTTTT	+
Mo2015_EXCpos_Ctx_fold5_1.fwd	STAT1_MOUSE.H11MO.0.A	-1	0.000672952	0.874838	0.0749035	20	TTTTTTTTTTTTTTCTTTTTT	TTTCTTTCAGTTTCATTTTCCT	-
Mo2015_EXCpos_Ctx_fold5_1.fwd	ONEC3_HUMAN.H11MO.0.D	-2	0.000711721	0.925238	0.0749035	12	TTTTTTTTTTTTTTCTTTTTT	TATTGATTTTTT	+
Mo2015_EXCpos_Ctx_fold5_1.fwd	SRY_HUMAN.H11MO.0.B	-5	0.000759445	0.987278	0.0749035	9	TTTTTTTTTTTTTTCTTTTTT	TTTTGTTTT	+
Mo2015_EXCpos_Ctx_fold5_1.fwd	SRY_MOUSE.H11MO.0.B	-5	0.000759445	0.987278	0.0749035	9	TTTTTTTTTTTTTTCTTTTTT	TTTTGTTTT	+
Mo2015_EXCpos_Ctx_fold5_1.fwd	IRF4_MOUSE.H11MO.0.A	-3	0.0007644	0.99372	0.0749035	18	TTTTTTTTTTTTTTCTTTTTT	AGTTTCAGTTCCTCTTTT	-
Mo2015_EXCpos_Ctx_fold5_2.fwd	EGR2_HUMAN.H11MO.0.A	-1	9.5e-10	1.23e-06	2.41e-06	18	AGGGAGTGTGTGGGAGGATGA	GGGGGGGTGTGGGAGGGG	+
Mo2015_EXCpos_Ctx_fold5_2.fwd	EGR2_HUMAN.H11MO.1.A	-4	2.47e-08	3.2e-05	3.13e-05	16	AGGGAGTGTGTGGGAGGATGA	GGGGCGTGGGCGGGGG	+
Mo2015_EXCpos_Ctx_fold5_2.fwd	EGR1_HUMAN.H11MO.0.A	-3	9.1e-08	0.000118239	7.7e-05	17	AGGGAGTGTGTGGGAGGATGA	GAGGGCGTGGGCGGGGG	+
Mo2015_EXCpos_Ctx_fold5_2.fwd	EGR2_MOUSE.H11MO.1.A	-5	1.46e-07	0.000190187	9.29e-05	16	AGGGAGTGTGTGGGAGGATGA	GGGCGTGGGAGGGGGGGG	+
Mo2015_EXCpos_Ctx_fold5_2.fwd	EGR2_MOUSE.H11MO.0.A	-6	3.12e-06	0.00405278	0.00150832	14	AGGGAGTGTGTGGGAGGATGA	GGCGTGGGCGGGGG	+
Mo2015_EXCpos_Ctx_fold5_2.fwd	ZBT17_HUMAN.H11MO.0.A	-3	3.56e-06	0.00463351	0.00150832	18	AGGGAGTGTGTGGGAGGATGA	GAGGGTGGGGGAGGGGAAG	+
Mo2015_EXCpos_Ctx_fold5_2.fwd	SP5_MOUSE.H11MO.0.C	5	1.6e-05	0.0207979	0.00550051	19	AGGGAGTGTGTGGGAGGATGA	GGGGGGGAGGGGGAGGGGGAGGAG	+
Mo2015_EXCpos_Ctx_fold5_2.fwd	SALL1_MOUSE.H11MO.0.D	-1	1.73e-05	0.0225299	0.00550051	17	AGGGAGTGTGTGGGAGGATGA	GGGAGGGTGGGGCAGGG	+
Mo2015_EXCpos_Ctx_fold5_2.fwd	WT1_HUMAN.H11MO.1.B	-9	2.9e-05	0.0377285	0.00736892	11	AGGGAGTGTGTGGGAGGATGA	GTGGGAGGAGG	+
Mo2015_EXCpos_Ctx_fold5_2.fwd	WT1_MOUSE.H11MO.1.A	-9	2.9e-05	0.0377285	0.00736892	11	AGGGAGTGTGTGGGAGGATGA	GTGGGAGGAGG	+
Mo2015_EXCpos_Ctx_fold5_2.fwd	EGR1_MOUSE.H11MO.0.A	-5	4.1e-05	0.0532545	0.00945578	14	AGGGAGTGTGTGGGAGGATGA	GTGCGGGGGCGGGG	+
Mo2015_EXCpos_Ctx_fold5_2.fwd	ZSC22_HUMAN.H11MO.0.C	-4	5.2e-05	0.0675488	0.0109944	16	AGGGAGTGTGTGGGAGGATGA	GGTCTGAGGGAGGAGG	+
Mo2015_EXCpos_Ctx_fold5_2.fwd	ZN281_HUMAN.H11MO.0.A	-5	6.19e-05	0.0804327	0.0116356	15	AGGGAGTGTGTGGGAGGATGA	GGGTGGGGGAGGGGA	+
Mo2015_EXCpos_Ctx_fold5_2.fwd	VEZF1_HUMAN.H11MO.0.C	3	6.42e-05	0.0834033	0.0116356	19	AGGGAGTGTGTGGGAGGATGA	GGGGAGGGGGGAGGGGGAGGGG	+
Mo2015_EXCpos_Ctx_fold5_2.fwd	TBX15_HUMAN.H11MO.0.D	-1	8.23e-05	0.106928	0.0139231	19	AGGGAGTGTGTGGGAGGATGA	GGGGGGGGGGGGGTGGGGG	+
Mo2015_EXCpos_Ctx_fold5_2.fwd	KLF6_HUMAN.H11MO.0.A	-1	9.46e-05	0.122926	0.014123	19	AGGGAGTGTGTGGGAGGATGA	GGAAGGGCGGGGCCGGGGG	+
Mo2015_EXCpos_Ctx_fold5_2.fwd	KLF6_MOUSE.H11MO.0.B	-1	9.46e-05	0.122926	0.014123	19	AGGGAGTGTGTGGGAGGATGA	GGAAGGGCGGGGCCGGGGG	+
Mo2015_EXCpos_Ctx_fold5_2.fwd	EGR3_HUMAN.H11MO.0.D	-6	0.000112911	0.146784	0.0150889	11	AGGGAGTGTGTGGGAGGATGA	AGAGTGGGTGT	+
Mo2015_EXCpos_Ctx_fold5_2.fwd	EGR3_MOUSE.H11MO.0.D	-6	0.000112911	0.146784	0.0150889	11	AGGGAGTGTGTGGGAGGATGA	AGAGTGGGTGT	+
Mo2015_EXCpos_Ctx_fold5_2.fwd	NR1D2_MOUSE.H11MO.0.A	1	0.000124543	0.161906	0.0158112	18	AGGGAGTGTGTGGGAGGATGA	GGGGAAGTGGGTCAGAGGG	+
Mo2015_EXCpos_Ctx_fold5_2.fwd	KLF5_HUMAN.H11MO.0.A	-4	0.000137539	0.1788	0.0166296	14	AGGGAGTGTGTGGGAGGATGA	AGGGTGGGGCTGGG	+
Mo2015_EXCpos_Ctx_fold5_2.fwd	ZN281_MOUSE.H11MO.0.A	-4	0.000208924	0.271601	0.0241126	15	AGGGAGTGTGTGGGAGGATGA	GGGGTGGGGGAGGGG	+
Mo2015_EXCpos_Ctx_fold5_2.fwd	PURA_HUMAN.H11MO.0.D	-2	0.000230661	0.299859	0.0244028	17	AGGGAGTGTGTGGGAGGATGA	GGAAGGGGGGGGCAGGG	+
Mo2015_EXCpos_Ctx_fold5_2.fwd	PURA_MOUSE.H11MO.0.D	-2	0.000230661	0.299859	0.0244028	17	AGGGAGTGTGTGGGAGGATGA	GGAAGGGGGGGGCAGGG	+
Mo2015_EXCpos_Ctx_fold5_2.fwd	MAZ_HUMAN.H11MO.0.A	-3	0.00025779	0.335127	0.025175	18	AGGGAGTGTGTGGGAGGATGA	GGGGGAGGGGGGGGGGGGGGGG	+
Mo2015_EXCpos_Ctx_fold5_2.fwd	MAZ_MOUSE.H11MO.0.A	-3	0.00025779	0.335127	0.025175	18	AGGGAGTGTGTGGGAGGATGA	GGGGGAGGGGGGGGGGGGGGGG	+
Mo2015_EXCpos_Ctx_fold5_2.fwd	SPIC_HUMAN.H11MO.0.D	-1	0.000295337	0.383938	0.0277736	13	AGGGAGTGTGTGGGAGGATGA	GAGGAAGGGGAGG	+
Mo2015_EXCpos_Ctx_fold5_2.fwd	NR1D1_HUMAN.H11MO.0.B	-1	0.000434302	0.564593	0.0380252	19	AGGGAGTGTGTGGGAGGATGA	AGGGAAGTGGGTCAGAAGG	+
Mo2015_EXCpos_Ctx_fold5_2.fwd	NR1D1_MOUSE.H11MO.0.A	-1	0.000434302	0.564593	0.0380252	19	AGGGAGTGTGTGGGAGGATGA	AGGGAAGTGGGTCAGAAGG	+
Mo2015_EXCpos_Ctx_fold5_2.fwd	KLF1_MOUSE.H11MO.0.A	-4	0.000484464	0.629803	0.0383496	14	AGGGAGTGTGTGGGAGGATGA	AGGGTGGGGCCGGG	+
Mo2015_EXCpos_Ctx_fold5_2.fwd	ZN148_HUMAN.H11MO.0.D	-4	0.000488827	0.635475	0.0383496	15	AGGGAGTGTGTGGGAGGATGA	GGGGTGGGGGAGGGG	+
Mo2015_EXCpos_Ctx_fold5_2.fwd	ZN148_MOUSE.H11MO.0.D	-4	0.000488827	0.635475	0.0383496	15	AGGGAGTGTGTGGGAGGATGA	GGGGTGGGGGAGGGG	+
Mo2015_EXCpos_Ctx_fold5_2.fwd	SP5_MOUSE.H11MO.1.C	-6	0.000498422	0.647948	0.0383496	13	AGGGAGTGTGTGGGAGGATGA	GGAGGGGGAGGAG	+
Mo2015_EXCpos_Ctx_fold5_2.fwd	ZN263_HUMAN.H11MO.0.A	-2	0.000658314	0.855808	0.0491622	19	AGGGAGTGTGTGGGAGGATGA	GGGAGGAGGGAGAGGAGGAG	+
Mo2015_EXCpos_Ctx_fold5_2.fwd	KLF1_HUMAN.H11MO.0.A	-4	0.000736296	0.957185	0.0534149	14	AGGGAGTGTGTGGGAGGATGA	GGGGCGGGGCCGGG	+
Mo2015_EXCpos_Ctx_fold5_4.fwd	NFIC_HUMAN.H11MO.1.A	-7	7.37e-06	0.00958055	0.00761128	9	AATTTTTTCTTGGCAGCAATT	TCTTGGCAG	+
Mo2015_EXCpos_Ctx_fold5_4.fwd	NFIC_MOUSE.H11MO.0.A	-7	7.37e-06	0.00958055	0.00761128	9	AATTTTTTCTTGGCAGCAATT	TCTTGGCAG	+
Mo2015_EXCpos_Ctx_fold5_4.fwd	NFIB_MOUSE.H11MO.0.C	-8	8.82e-06	0.0114701	0.00761128	9	AATTTTTTCTTGGCAGCAATT	CCTGGCAGC	+
Mo2015_EXCpos_Ctx_fold5_4.fwd	NFIA_HUMAN.H11MO.1.D	-8	0.000111731	0.14525	0.0578306	7	AATTTTTTCTTGGCAGCAATT	CTTGGCA	+
Mo2015_EXCpos_Ctx_fold5_4.fwd	NFIA_MOUSE.H11MO.1.D	-8	0.000111731	0.14525	0.0578306	7	AATTTTTTCTTGGCAGCAATT	CTTGGCA	+
Mo2015_EXCpos_Ctx_fold5_4.fwd	NFIB_HUMAN.H11MO.0.D	-7	0.000149806	0.194748	0.0646148	9	AATTTTTTCTTGGCAGCAATT	CCCTGGCAG	+
Mo2015_EXCpos_Ctx_fold5_4.fwd	STAT4_HUMAN.H11MO.0.A	-5	0.000520783	0.677018	0.192537	11	AATTTTTTCTTGGCAGCAATT	TTTCCTGGAAG	+
Mo2015_EXCpos_Ctx_fold5_4.fwd	NFIC_MOUSE.H11MO.1.A	-8	0.000667062	0.86718	0.215789	13	AATTTTTTCTTGGCAGCAATT	CCTGGCACCCTGCCA	+
Mo2015_EXCpos_Ctx_fold5_5.fwd	MEF2A_HUMAN.H11MO.0.A	-5	2.47e-15	3.21e-12	3.29e-12	13	TTTAATTCTATTTTTAGATTT	TTCTATTTTTAGC	+
Mo2015_EXCpos_Ctx_fold5_5.fwd	MEF2A_MOUSE.H11MO.0.A	-5	2.59e-15	3.37e-12	3.29e-12	14	TTTAATTCTATTTTTAGATTT	TTCTATTTTTAGCA	+
Mo2015_EXCpos_Ctx_fold5_5.fwd	MEF2C_HUMAN.H11MO.0.A	-5	6.24e-14	8.11e-11	5.29e-11	13	TTTAATTCTATTTTTAGATTT	TGCTATTTTTAGC	+
Mo2015_EXCpos_Ctx_fold5_5.fwd	MEF2D_MOUSE.H11MO.0.A	-5	2.74e-12	3.56e-09	1.74e-09	14	TTTAATTCTATTTTTAGATTT	TGCTATTTTTAGCT	+
Mo2015_EXCpos_Ctx_fold5_5.fwd	MEF2C_MOUSE.H11MO.0.A	-4	8.79e-12	1.14e-08	4.48e-09	15	TTTAATTCTATTTTTAGATTT	GTTCTATTTTTAGCT	+
Mo2015_EXCpos_Ctx_fold5_5.fwd	MEF2D_HUMAN.H11MO.0.A	-5	1.34e-10	1.75e-07	5.7e-08	12	TTTAATTCTATTTTTAGATTT	TGCTATTTTTAG	+
Mo2015_EXCpos_Ctx_fold5_5.fwd	MEF2B_HUMAN.H11MO.0.A	-3	6.76e-09	8.79e-06	2.46e-06	14	TTTAATTCTATTTTTAGATTT	GTTGCTATTTTTGG	+
Mo2015_EXCpos_Ctx_fold5_5.fwd	CPEB1_HUMAN.H11MO.0.D	-4	0.000172695	0.224504	0.0549403	17	TTTAATTCTATTTTTAGATTT	TTTTTATTTTTTTTTTT	+
Mo2015_EXCpos_Ctx_fold5_6.fwd	PO3F3_HUMAN.H11MO.0.D	-1	2.81e-05	0.0364786	0.0433644	17	TATTTTTTTTTAAAATTAATT	ATAAATTATGCAAATTT	+
Mo2015_EXCpos_Ctx_fold5_6.fwd	ARI3A_HUMAN.H11MO.0.D	1	5.12e-05	0.0665083	0.0433644	21	TATTTTTTTTTAAAATTAATT	TTTAATTTGATTTCGATTAATT	-
Mo2015_EXCpos_Ctx_fold5_6.fwd	ARI3A_MOUSE.H11MO.0.D	1	5.12e-05	0.0665083	0.0433644	21	TATTTTTTTTTAAAATTAATT	TTTAATTTGATTTCGATTAATT	-
Mo2015_EXCpos_Ctx_fold5_6.fwd	LMX1A_HUMAN.H11MO.0.D	-3	0.000100169	0.130219	0.0482585	18	TATTTTTTTTTAAAATTAATT	TTAATTAAATAATTAATTA	-
Mo2015_EXCpos_Ctx_fold5_6.fwd	HXC10_HUMAN.H11MO.0.D	-5	0.000106812	0.138855	0.0482585	16	TATTTTTTTTTAAAATTAATT	TTTTTAATTTTTTTATTAC	+
Mo2015_EXCpos_Ctx_fold5_6.fwd	FOXG1_HUMAN.H11MO.0.D	-4	0.000138697	0.180306	0.0503838	17	TATTTTTTTTTAAAATTAATT	ATTGTTTATATTTTTTT	+
Mo2015_EXCpos_Ctx_fold5_6.fwd	PO3F4_HUMAN.H11MO.0.D	-1	0.000321149	0.417494	0.10208	17	TATTTTTTTTTAAAATTAATT	ATAAATTATGCAAATTA	-
Mo2015_EXCpos_Ctx_fold5_6.fwd	HXA11_HUMAN.H11MO.0.D	-6	0.000511545	0.665009	0.111253	13	TATTTTTTTTTAAAATTAATT	TCATAAAATTTTA	-
Mo2015_EXCpos_Ctx_fold5_6.fwd	GSX2_HUMAN.H11MO.0.D	-5	0.000579657	0.753554	0.111253	16	TATTTTTTTTTAAAATTAATT	TTAATTAGTTTTTAAT	+
Mo2015_EXCpos_Ctx_fold5_6.fwd	CPEB1_HUMAN.H11MO.0.D	-1	0.000595343	0.773946	0.111253	17	TATTTTTTTTTAAAATTAATT	TTTTTATTTTTTTTTTT	+
Mo2015_EXCpos_Ctx_fold5_6.fwd	ISX_HUMAN.H11MO.0.D	-5	0.000656265	0.853145	0.111253	16	TATTTTTTTTTAAAATTAATT	TTAATTAGCTTAAATT	+
Mo2015_EXCpos_Ctx_fold5_6.fwd	FOXL1_HUMAN.H11MO.0.D	2	0.000741825	0.964373	0.117897	17	TATTTTTTTTTAAAATTAATT	TGTTTGTTTGTTTACTTTT	+
Mo2015_EXCpos_Ctx_fold5_7.fwd	NDF2_MOUSE.H11MO.0.A	-6	1.04e-07	0.000134633	0.000197715	10	ATATATACCATCTGTTCTCTA	GCCATCTGTT	-
Mo2015_EXCpos_Ctx_fold5_7.fwd	NDF1_HUMAN.H11MO.0.A	-6	2.33e-07	0.000303048	0.000197715	10	ATATATACCATCTGTTCTCTA	ACCATCTGTC	-
Mo2015_EXCpos_Ctx_fold5_7.fwd	NDF1_MOUSE.H11MO.0.A	-6	2.33e-07	0.000303048	0.000197715	10	ATATATACCATCTGTTCTCTA	ACCATCTGTC	-
Mo2015_EXCpos_Ctx_fold5_7.fwd	NDF2_HUMAN.H11MO.0.B	-7	6.75e-07	0.000877747	0.000391162	9	ATATATACCATCTGTTCTCTA	CCATCTGTT	-
Mo2015_EXCpos_Ctx_fold5_7.fwd	OLIG2_HUMAN.H11MO.1.B	-7	9.22e-07	0.00119911	0.000391162	10	ATATATACCATCTGTTCTCTA	CCATCTGTTT	+
Mo2015_EXCpos_Ctx_fold5_7.fwd	OLIG2_MOUSE.H11MO.1.A	-7	9.22e-07	0.00119911	0.000391162	10	ATATATACCATCTGTTCTCTA	CCATCTGTTT	+
Mo2015_EXCpos_Ctx_fold5_7.fwd	OLIG1_HUMAN.H11MO.0.D	-6	1.76e-06	0.0022905	0.000519461	14	ATATATACCATCTGTTCTCTA	ACCATATGTTTTTT	+
Mo2015_EXCpos_Ctx_fold5_7.fwd	NGN2_HUMAN.H11MO.0.D	-6	2.25e-06	0.0029305	0.000519461	12	ATATATACCATCTGTTCTCTA	GCCATCTGCTCC	-
Mo2015_EXCpos_Ctx_fold5_7.fwd	NGN2_MOUSE.H11MO.0.C	-6	2.25e-06	0.0029305	0.000519461	12	ATATATACCATCTGTTCTCTA	GCCATCTGCTCC	-
Mo2015_EXCpos_Ctx_fold5_7.fwd	OLIG3_HUMAN.H11MO.0.D	-6	2.25e-06	0.00293121	0.000519461	11	ATATATACCATCTGTTCTCTA	ACCATATGTTT	+
Mo2015_EXCpos_Ctx_fold5_7.fwd	ATOH1_HUMAN.H11MO.0.B	-7	2.45e-06	0.00318482	0.000519461	9	ATATATACCATCTGTTCTCTA	CCATCTGCT	-
Mo2015_EXCpos_Ctx_fold5_7.fwd	ATOH1_MOUSE.H11MO.0.B	-7	2.45e-06	0.00318482	0.000519461	9	ATATATACCATCTGTTCTCTA	CCATCTGCT	-
Mo2015_EXCpos_Ctx_fold5_7.fwd	BHE22_HUMAN.H11MO.0.D	-6	5.38e-06	0.00699713	0.00105348	13	ATATATACCATCTGTTCTCTA	ACCATATGTTTTT	+
Mo2015_EXCpos_Ctx_fold5_7.fwd	MSGN1_MOUSE.H11MO.0.C	-6	8.69e-06	0.0112948	0.00157907	12	ATATATACCATCTGTTCTCTA	GCCATTTGTTCC	+
Mo2015_EXCpos_Ctx_fold5_7.fwd	OLIG2_HUMAN.H11MO.0.B	-7	1.42e-05	0.0184957	0.00202242	14	ATATATACCATCTGTTCTCTA	CCAGCTGTTTCCCTTCTG	+
Mo2015_EXCpos_Ctx_fold5_7.fwd	OLIG2_MOUSE.H11MO.0.A	-7	1.42e-05	0.0184957	0.00202242	14	ATATATACCATCTGTTCTCTA	CCAGCTGTTTCCCTTCTG	+
Mo2015_EXCpos_Ctx_fold5_7.fwd	LYL1_HUMAN.H11MO.0.A	-7	1.43e-05	0.0185992	0.00202242	14	ATATATACCATCTGTTCTCTA	CCAGCTGTTTCCTG	+
Mo2015_EXCpos_Ctx_fold5_7.fwd	LYL1_MOUSE.H11MO.0.A	-7	1.43e-05	0.0185992	0.00202242	14	ATATATACCATCTGTTCTCTA	CCAGCTGTTTCCTG	+
Mo2015_EXCpos_Ctx_fold5_7.fwd	MYF5_MOUSE.H11MO.0.D	-7	5.45e-05	0.0708314	0.00729662	11	ATATATACCATCTGTTCTCTA	GCAGCTGTTCC	+
Mo2015_EXCpos_Ctx_fold5_7.fwd	TWST1_MOUSE.H11MO.1.B	-6	0.000253878	0.330042	0.0318469	11	ATATATACCATCTGTTCTCTA	AACATCTGGTT	+
Mo2015_EXCpos_Ctx_fold5_7.fwd	PTF1A_HUMAN.H11MO.1.B	-7	0.000277015	0.360119	0.0318469	9	ATATATACCATCTGTTCTCTA	CCAGCTGCT	-
Mo2015_EXCpos_Ctx_fold5_7.fwd	PTF1A_MOUSE.H11MO.1.A	-7	0.000277015	0.360119	0.0318469	9	ATATATACCATCTGTTCTCTA	CCAGCTGCT	-
Mo2015_EXCpos_Ctx_fold5_7.fwd	BHE23_HUMAN.H11MO.0.D	-4	0.000293718	0.381833	0.0318469	12	ATATATACCATCTGTTCTCTA	CCACCATATGCT	-
Mo2015_EXCpos_Ctx_fold5_7.fwd	TAL1_HUMAN.H11MO.1.A	-6	0.000409621	0.532508	0.0416903	15	ATATATACCATCTGTTCTCTA	CACATCTGCTTCCTG	-
Mo2015_EXCpos_Ctx_fold5_7.fwd	TFAP4_HUMAN.H11MO.0.A	-7	0.000457448	0.594683	0.0439726	10	ATATATACCATCTGTTCTCTA	CCAGCTGTTT	+
Mo2015_EXCpos_Ctx_fold5_7.fwd	PTF1A_HUMAN.H11MO.0.B	-7	0.000483891	0.629058	0.0439726	14	ATATATACCATCTGTTCTCTA	CCAGCTGCCCCCTTTCCC	+
Mo2015_EXCpos_Ctx_fold5_7.fwd	PTF1A_MOUSE.H11MO.0.A	-7	0.000483891	0.629058	0.0439726	14	ATATATACCATCTGTTCTCTA	CCAGCTGCCCCCTTTCCC	+
Mo2015_EXCpos_Ctx_fold5_7.fwd	TWST1_HUMAN.H11MO.0.A	-7	0.000546599	0.710579	0.0461064	14	ATATATACCATCTGTTCTCTA	ACATCTGGTTTTAATTA	+
Mo2015_EXCpos_Ctx_fold5_7.fwd	ZNF85_HUMAN.H11MO.0.C	-2	0.000561733	0.730254	0.0461064	19	ATATATACCATCTGTTCTCTA	AGATTACTTCAGTTTTCTAT	-
Mo2015_EXCpos_Ctx_fold5_7.fwd	TWST1_HUMAN.H11MO.1.A	-6	0.000585526	0.761184	0.0465574	10	ATATATACCATCTGTTCTCTA	CACATCTGGT	+
Mo2015_EXCpos_Ctx_fold5_8.fwd	JUNB_HUMAN.H11MO.0.A	-4	5.45e-08	7.08e-05	0.000139085	11	TATCTCTGAGTCATCCTTTTA	TCTGAGTCACC	+
Mo2015_EXCpos_Ctx_fold5_8.fwd	FOSB_MOUSE.H11MO.0.A	-5	4.34e-07	0.000564152	0.00055412	9	TATCTCTGAGTCATCCTTTTA	ATGAGTCAT	+
Mo2015_EXCpos_Ctx_fold5_8.fwd	JUN_HUMAN.H11MO.0.A	-4	8.82e-07	0.00114651	0.000701114	11	TATCTCTGAGTCATCCTTTTA	GATGAGTCATC	+
Mo2015_EXCpos_Ctx_fold5_8.fwd	ATF3_MOUSE.H11MO.0.A	-5	1.1e-06	0.00142761	0.000701114	9	TATCTCTGAGTCATCCTTTTA	ATGAGTCAC	+
Mo2015_EXCpos_Ctx_fold5_8.fwd	FOSB_HUMAN.H11MO.0.A	-5	2.17e-06	0.0028246	0.00106769	9	TATCTCTGAGTCATCCTTTTA	ATGAGTCAT	+
Mo2015_EXCpos_Ctx_fold5_8.fwd	FOSL2_MOUSE.H11MO.0.A	-4	2.66e-06	0.00345976	0.00106769	11	TATCTCTGAGTCATCCTTTTA	GATGAGTCACC	+
Mo2015_EXCpos_Ctx_fold5_8.fwd	JUNB_MOUSE.H11MO.0.A	-5	2.93e-06	0.00380457	0.00106769	9	TATCTCTGAGTCATCCTTTTA	ATGAGTCAC	+
Mo2015_EXCpos_Ctx_fold5_8.fwd	FOS_MOUSE.H11MO.0.A	-3	5.12e-06	0.00665606	0.0013598	12	TATCTCTGAGTCATCCTTTTA	GGATGAGTCATC	+
Mo2015_EXCpos_Ctx_fold5_8.fwd	JUND_HUMAN.H11MO.0.A	-4	5.49e-06	0.00714226	0.0013598	11	TATCTCTGAGTCATCCTTTTA	GATGAGTCATC	+
Mo2015_EXCpos_Ctx_fold5_8.fwd	JUN_MOUSE.H11MO.0.A	-4	5.71e-06	0.00741742	0.0013598	10	TATCTCTGAGTCATCCTTTTA	GGTGAGTCAC	+
Mo2015_EXCpos_Ctx_fold5_8.fwd	FOS_HUMAN.H11MO.0.A	-5	5.86e-06	0.00761431	0.0013598	9	TATCTCTGAGTCATCCTTTTA	GTGAGTCAC	+
Mo2015_EXCpos_Ctx_fold5_8.fwd	FOSL2_HUMAN.H11MO.0.A	-3	9.73e-06	0.0126553	0.00207171	12	TATCTCTGAGTCATCCTTTTA	GGATGAGTCATC	+
Mo2015_EXCpos_Ctx_fold5_8.fwd	FOSL1_HUMAN.H11MO.0.A	-3	1.81e-05	0.0235242	0.00330085	12	TATCTCTGAGTCATCCTTTTA	GGATGAGTCACC	+
Mo2015_EXCpos_Ctx_fold5_8.fwd	FOSL1_MOUSE.H11MO.0.A	-3	1.81e-05	0.0235242	0.00330085	12	TATCTCTGAGTCATCCTTTTA	GGATGAGTCACC	+
Mo2015_EXCpos_Ctx_fold5_8.fwd	BATF_MOUSE.H11MO.1.A	-6	2.8e-05	0.0364085	0.00476815	11	TATCTCTGAGTCATCCTTTTA	TGAGTCATATC	-
Mo2015_EXCpos_Ctx_fold5_8.fwd	JUND_MOUSE.H11MO.0.A	-3	5.14e-05	0.0668052	0.00820217	11	TATCTCTGAGTCATCCTTTTA	GGGTGAGTCAT	+
Mo2015_EXCpos_Ctx_fold5_8.fwd	MAFF_MOUSE.H11MO.0.A	1	9.9e-05	0.128761	0.012233	21	TATCTCTGAGTCATCCTTTTA	TTTTTGCTGAGTCAGCATTTTT	-
Mo2015_EXCpos_Ctx_fold5_8.fwd	NF2L2_MOUSE.H11MO.0.A	0	0.000107247	0.139421	0.012233	14	TATCTCTGAGTCATCCTTTTA	AATTGCTGAGTCAT	-
Mo2015_EXCpos_Ctx_fold5_8.fwd	NF2L2_HUMAN.H11MO.0.A	0	0.000198447	0.257981	0.0158593	14	TATCTCTGAGTCATCCTTTTA	AACTGCTGAGTCAT	+
Mo2015_EXCpos_Ctx_fold5_8.fwd	BACH2_HUMAN.H11MO.0.A	-3	0.000223958	0.291146	0.0173315	11	TATCTCTGAGTCATCCTTTTA	TGCTGAGTCAT	+
Mo2015_EXCpos_Ctx_fold5_8.fwd	BACH2_MOUSE.H11MO.0.A	-3	0.000243933	0.317113	0.018322	11	TATCTCTGAGTCATCCTTTTA	TGCTGAGTCAT	+
Mo2015_EXCpos_Ctx_fold5_8.fwd	NFE2_MOUSE.H11MO.0.A	0	0.000267387	0.347603	0.0189679	14	TATCTCTGAGTCATCCTTTTA	AACTGCTGAGTCAT	-
Mo2015_EXCpos_Ctx_fold5_8.fwd	MAFF_HUMAN.H11MO.0.B	-3	0.000319734	0.415654	0.0220683	18	TATCTCTGAGTCATCCTTTTA	TGCTGAGTCAGCATTTTT	+
Mo2015_EXCpos_Ctx_fold5_8.fwd	NR1D2_MOUSE.H11MO.0.A	-1	0.00037512	0.487656	0.0252097	19	TATCTCTGAGTCATCCTTTTA	CCCTCTGACCCACTTCCCC	-
Mo2015_EXCpos_Ctx_fold5_8.fwd	MAFK_MOUSE.H11MO.0.A	2	0.00057006	0.741078	0.036395	18	TATCTCTGAGTCATCCTTTTA	AAAACTGCTGAGTCAGCATT	+
Mo2015_EXCpos_Ctx_fold5_8.fwd	MAFK_HUMAN.H11MO.0.A	2	0.00060347	0.784511	0.0375884	16	TATCTCTGAGTCATCCTTTTA	AAAATTGCTGAGTCAGCA	+
Mo2015_EXCpos_Ctx_fold5_8.fwd	GATA5_HUMAN.H11MO.0.D	-3	0.000724659	0.942056	0.0430375	17	TATCTCTGAGTCATCCTTTTA	ATCTAAGTTATCTCTTA	-
Mo2015_EXCpos_Ctx_fold5_8.fwd	GATA5_MOUSE.H11MO.0.D	-3	0.000724659	0.942056	0.0430375	17	TATCTCTGAGTCATCCTTTTA	ATCTAAGTTATCTCTTA	-
Mo2015_EXCpos_Ctx_fold5_10.fwd	PTF1A_HUMAN.H11MO.1.B	-9	3.01e-05	0.0390882	0.0311883	9	TTATCACTGCCAGCTGCCTAC	CCAGCTGCT	-
Mo2015_EXCpos_Ctx_fold5_10.fwd	PTF1A_MOUSE.H11MO.1.A	-9	3.01e-05	0.0390882	0.0311883	9	TTATCACTGCCAGCTGCCTAC	CCAGCTGCT	-
Mo2015_EXCpos_Ctx_fold5_10.fwd	ITF2_HUMAN.H11MO.0.C	-8	3.65e-05	0.0474307	0.0311883	10	TTATCACTGCCAGCTGCCTAC	CCCAGCTGCC	-
Mo2015_EXCpos_Ctx_fold5_10.fwd	OLIG2_HUMAN.H11MO.1.B	-9	0.000116799	0.151839	0.0505956	10	TTATCACTGCCAGCTGCCTAC	CCATCTGTTT	+
Mo2015_EXCpos_Ctx_fold5_10.fwd	OLIG2_MOUSE.H11MO.1.A	-9	0.000116799	0.151839	0.0505956	10	TTATCACTGCCAGCTGCCTAC	CCATCTGTTT	+
Mo2015_EXCpos_Ctx_fold5_10.fwd	SMAD3_HUMAN.H11MO.0.B	-4	0.000143599	0.186679	0.0505956	12	TTATCACTGCCAGCTGCCTAC	CTCTGTCACCTG	+
Mo2015_EXCpos_Ctx_fold5_10.fwd	SMAD3_MOUSE.H11MO.0.B	-4	0.000143599	0.186679	0.0505956	12	TTATCACTGCCAGCTGCCTAC	CTCTGTCACCTG	+
Mo2015_EXCpos_Ctx_fold5_10.fwd	NDF2_MOUSE.H11MO.0.A	-8	0.000157836	0.205187	0.0505956	10	TTATCACTGCCAGCTGCCTAC	GCCATCTGTT	-
Mo2015_EXCpos_Ctx_fold5_10.fwd	ATOH1_HUMAN.H11MO.0.B	-9	0.000224814	0.292258	0.0576528	9	TTATCACTGCCAGCTGCCTAC	CCATCTGCT	-
Mo2015_EXCpos_Ctx_fold5_10.fwd	ATOH1_MOUSE.H11MO.0.B	-9	0.000224814	0.292258	0.0576528	9	TTATCACTGCCAGCTGCCTAC	CCATCTGCT	-
Mo2015_EXCpos_Ctx_fold5_10.fwd	TF2LX_HUMAN.H11MO.0.D	-3	0.000276079	0.358903	0.0622275	15	TTATCACTGCCAGCTGCCTAC	ACTATGACAGCTGTC	+
Mo2015_EXCpos_Ctx_fold5_10.fwd	TGIF1_MOUSE.H11MO.0.A	-7	0.000335881	0.436646	0.0622275	9	TTATCACTGCCAGCTGCCTAC	TGACAGCTG	+
Mo2015_EXCpos_Ctx_fold5_10.fwd	NDF1_HUMAN.H11MO.0.A	-8	0.000339714	0.441628	0.0622275	10	TTATCACTGCCAGCTGCCTAC	ACCATCTGTC	-
Mo2015_EXCpos_Ctx_fold5_10.fwd	NDF1_MOUSE.H11MO.0.A	-8	0.000339714	0.441628	0.0622275	10	TTATCACTGCCAGCTGCCTAC	ACCATCTGTC	-
Mo2015_EXCpos_Ctx_fold5_10.fwd	MEIS2_HUMAN.H11MO.0.B	-7	0.000530824	0.690071	0.08508	13	TTATCACTGCCAGCTGCCTAC	TGACAGCTGTCAA	-
Mo2015_EXCpos_Ctx_fold5_10.fwd	MEIS2_MOUSE.H11MO.0.B	-7	0.000530824	0.690071	0.08508	13	TTATCACTGCCAGCTGCCTAC	TGACAGCTGTCAA	-
Mo2015_EXCpos_Ctx_fold5_10.fwd	NDF2_HUMAN.H11MO.0.B	-9	0.000656486	0.853432	0.0969936	9	TTATCACTGCCAGCTGCCTAC	CCATCTGTT	-
Mo2015_EXCpos_Ctx_fold5_10.fwd	ASCL2_HUMAN.H11MO.0.D	-9	0.000719939	0.935921	0.0969936	9	TTATCACTGCCAGCTGCCTAC	CCAGCTGCT	+
Mo2015_EXCpos_Ctx_fold5_10.fwd	ASCL2_MOUSE.H11MO.0.C	-9	0.000719939	0.935921	0.0969936	9	TTATCACTGCCAGCTGCCTAC	CCAGCTGCT	+
Mo2015_EXCpos_Ctx_fold5_10.fwd	HTF4_HUMAN.H11MO.0.A	-8	0.000756443	0.983376	0.0969936	10	TTATCACTGCCAGCTGCCTAC	CACAGCTGCA	-
Mo2015_EXCpos_Ctx_fold5_11.fwd	SP5_MOUSE.H11MO.0.C	2	1e-14	1.3e-11	1.66e-11	21	GGGGGGGGGGGAGGGGGAGGG	GGGGGGGAGGGGGAGGGGGAGGAG	+
Mo2015_EXCpos_Ctx_fold5_11.fwd	VEZF1_HUMAN.H11MO.0.C	0	1.34e-14	1.74e-11	1.66e-11	21	GGGGGGGGGGGAGGGGGAGGG	GGGGAGGGGGGAGGGGGAGGGG	+
Mo2015_EXCpos_Ctx_fold5_11.fwd	MAZ_HUMAN.H11MO.0.A	0	2.65e-12	3.44e-09	1.64e-09	21	GGGGGGGGGGGAGGGGGAGGG	GGGGGAGGGGGGGGGGGGGGGG	+
Mo2015_EXCpos_Ctx_fold5_11.fwd	MAZ_MOUSE.H11MO.0.A	0	2.65e-12	3.44e-09	1.64e-09	21	GGGGGGGGGGGAGGGGGAGGG	GGGGGAGGGGGGGGGGGGGGGG	+
Mo2015_EXCpos_Ctx_fold5_11.fwd	ZN467_HUMAN.H11MO.0.C	-1	4.05e-11	5.27e-08	2.01e-08	20	GGGGGGGGGGGAGGGGGAGGG	GGGGAGGGGAGGGGGGGGGGGG	+
Mo2015_EXCpos_Ctx_fold5_11.fwd	WT1_HUMAN.H11MO.0.C	-2	1.8e-10	2.34e-07	6.4e-08	19	GGGGGGGGGGGAGGGGGAGGG	GGGCGGGGGAGGAGGGGGGG	+
Mo2015_EXCpos_Ctx_fold5_11.fwd	WT1_MOUSE.H11MO.0.B	-2	1.8e-10	2.34e-07	6.4e-08	19	GGGGGGGGGGGAGGGGGAGGG	GGGCGGGGGAGGAGGGGGGG	+
Mo2015_EXCpos_Ctx_fold5_11.fwd	KLF15_HUMAN.H11MO.0.A	-1	2.2e-09	2.86e-06	6.02e-07	19	GGGGGGGGGGGAGGGGGAGGG	GGGGAGGAGCAGGGGGGGG	+
Mo2015_EXCpos_Ctx_fold5_11.fwd	KLF15_MOUSE.H11MO.0.A	-1	2.2e-09	2.86e-06	6.02e-07	19	GGGGGGGGGGGAGGGGGAGGG	GGGGAGGAGCAGGGGGGGG	+
Mo2015_EXCpos_Ctx_fold5_11.fwd	ZN341_HUMAN.H11MO.0.C	-1	2.42e-09	3.15e-06	6.02e-07	20	GGGGGGGGGGGAGGGGGAGGG	GGGGGGGGGGGGAGGGAAGAGC	+
Mo2015_EXCpos_Ctx_fold5_11.fwd	ZN263_HUMAN.H11MO.0.A	1	5.63e-09	7.31e-06	1.27e-06	19	GGGGGGGGGGGAGGGGGAGGG	GGGAGGAGGGAGAGGAGGAG	+
Mo2015_EXCpos_Ctx_fold5_11.fwd	TBX15_HUMAN.H11MO.0.D	-2	1.34e-08	1.75e-05	2.78e-06	19	GGGGGGGGGGGAGGGGGAGGG	GGGGGGGGGGGGGTGGGGG	+
Mo2015_EXCpos_Ctx_fold5_11.fwd	PATZ1_HUMAN.H11MO.0.C	-1	1.71e-08	2.22e-05	3.26e-06	20	GGGGGGGGGGGAGGGGGAGGG	GGGGAGGGGGCGGGGGGGGAGG	+
Mo2015_EXCpos_Ctx_fold5_11.fwd	SALL1_MOUSE.H11MO.0.D	-4	3.72e-08	4.84e-05	6.61e-06	17	GGGGGGGGGGGAGGGGGAGGG	GGGAGGGTGGGGCAGGG	+
Mo2015_EXCpos_Ctx_fold5_11.fwd	ZBT17_HUMAN.H11MO.0.A	0	5.39e-08	7.01e-05	8.93e-06	19	GGGGGGGGGGGAGGGGGAGGG	GAGGGTGGGGGAGGGGAAG	+
Mo2015_EXCpos_Ctx_fold5_11.fwd	SP1_MOUSE.H11MO.0.A	-3	5.77e-08	7.51e-05	8.97e-06	18	GGGGGGGGGGGAGGGGGAGGG	GGGGGGGGAGGGGGCGGGGCCGGG	+
Mo2015_EXCpos_Ctx_fold5_11.fwd	EGR2_HUMAN.H11MO.0.A	-4	6.97e-08	9.06e-05	1.02e-05	17	GGGGGGGGGGGAGGGGGAGGG	GGGGGGGTGTGGGAGGGG	+
Mo2015_EXCpos_Ctx_fold5_11.fwd	KLF16_HUMAN.H11MO.0.D	-2	1.41e-07	0.000183234	1.89e-05	19	GGGGGGGGGGGAGGGGGAGGG	GGGGGCGGGGGGGGGGGGG	+
Mo2015_EXCpos_Ctx_fold5_11.fwd	EGR2_MOUSE.H11MO.1.A	-2	1.44e-07	0.000187676	1.89e-05	18	GGGGGGGGGGGAGGGGGAGGG	GGGCGTGGGAGGGGGGGG	+
Mo2015_EXCpos_Ctx_fold5_11.fwd	ZN281_MOUSE.H11MO.0.A	-1	2.65e-07	0.000343873	3.29e-05	15	GGGGGGGGGGGAGGGGGAGGG	GGGGTGGGGGAGGGG	+
Mo2015_EXCpos_Ctx_fold5_11.fwd	SP5_MOUSE.H11MO.1.C	-3	3.28e-07	0.000426311	3.88e-05	13	GGGGGGGGGGGAGGGGGAGGG	GGAGGGGGAGGAG	+
Mo2015_EXCpos_Ctx_fold5_11.fwd	SP3_HUMAN.H11MO.0.B	-1	5.73e-07	0.000744924	6.19e-05	20	GGGGGGGGGGGAGGGGGAGGG	GGGGGGGGGCGGGGCCGGGG	+
Mo2015_EXCpos_Ctx_fold5_11.fwd	SP3_MOUSE.H11MO.0.B	-1	5.73e-07	0.000744924	6.19e-05	20	GGGGGGGGGGGAGGGGGAGGG	GGGGGGGGGCGGGGCCGGGG	+
Mo2015_EXCpos_Ctx_fold5_11.fwd	VEZF1_HUMAN.H11MO.1.C	-5	7.01e-07	0.000911138	7.25e-05	12	GGGGGGGGGGGAGGGGGAGGG	AGAGGGAGGGGG	+
Mo2015_EXCpos_Ctx_fold5_11.fwd	ZN281_HUMAN.H11MO.0.A	-2	7.81e-07	0.00101506	7.76e-05	15	GGGGGGGGGGGAGGGGGAGGG	GGGTGGGGGAGGGGA	+
Mo2015_EXCpos_Ctx_fold5_11.fwd	ZN148_HUMAN.H11MO.0.D	-1	1.13e-06	0.00147413	0.000104334	15	GGGGGGGGGGGAGGGGGAGGG	GGGGTGGGGGAGGGG	+
Mo2015_EXCpos_Ctx_fold5_11.fwd	ZN148_MOUSE.H11MO.0.D	-1	1.13e-06	0.00147413	0.000104334	15	GGGGGGGGGGGAGGGGGAGGG	GGGGTGGGGGAGGGG	+
Mo2015_EXCpos_Ctx_fold5_11.fwd	ZBT17_MOUSE.H11MO.0.A	0	1.57e-06	0.00203801	0.000139092	19	GGGGGGGGGGGAGGGGGAGGG	GGGGGTGGGGGAGGGGCGG	+
Mo2015_EXCpos_Ctx_fold5_11.fwd	SP1_HUMAN.H11MO.0.A	0	1.74e-06	0.00225751	0.00014876	21	GGGGGGGGGGGAGGGGGAGGG	GGGGGGCGGGGCCGGGGGGGGG	+
Mo2015_EXCpos_Ctx_fold5_11.fwd	SP4_HUMAN.H11MO.0.A	-1	3.14e-06	0.00407773	0.000251369	20	GGGGGGGGGGGAGGGGGAGGG	GGGAAGGGGGCGGGGCCGGG	+
Mo2015_EXCpos_Ctx_fold5_11.fwd	SP4_MOUSE.H11MO.0.B	-1	3.14e-06	0.00407773	0.000251369	20	GGGGGGGGGGGAGGGGGAGGG	GGGAAGGGGGCGGGGCCGGG	+
Mo2015_EXCpos_Ctx_fold5_11.fwd	SP2_HUMAN.H11MO.0.A	0	4.96e-06	0.00645135	0.000373587	21	GGGGGGGGGGGAGGGGGAGGG	GGGGGGGGGGCGGGGCCGGGGG	+
Mo2015_EXCpos_Ctx_fold5_11.fwd	SP2_MOUSE.H11MO.0.B	0	4.96e-06	0.00645135	0.000373587	21	GGGGGGGGGGGAGGGGGAGGG	GGGGGGGGGGCGGGGCCGGGGG	+
Mo2015_EXCpos_Ctx_fold5_11.fwd	MAZ_HUMAN.H11MO.1.A	-6	7.39e-06	0.00961094	0.00052475	11	GGGGGGGGGGGAGGGGGAGGG	GAGGGAGGGGG	+
Mo2015_EXCpos_Ctx_fold5_11.fwd	MAZ_MOUSE.H11MO.1.A	-6	7.39e-06	0.00961094	0.00052475	11	GGGGGGGGGGGAGGGGGAGGG	GAGGGAGGGGG	+
Mo2015_EXCpos_Ctx_fold5_11.fwd	RXRA_HUMAN.H11MO.0.A	-1	7.74e-06	0.0100622	0.000534125	20	GGGGGGGGGGGAGGGGGAGGG	GGGGGAGGCAGAGGTCAGAG	+
Mo2015_EXCpos_Ctx_fold5_11.fwd	ZN263_HUMAN.H11MO.1.A	-6	1.25e-05	0.016238	0.000838657	11	GGGGGGGGGGGAGGGGGAGGG	GAGGGAGGAGG	+
Mo2015_EXCpos_Ctx_fold5_11.fwd	FLI1_MOUSE.H11MO.1.A	-1	1.65e-05	0.0214681	0.00105879	19	GGGGGGGGGGGAGGGGGAGGG	GGGAGGCAGGAAGGGGGGG	+
Mo2015_EXCpos_Ctx_fold5_11.fwd	ZN740_HUMAN.H11MO.0.D	-7	1.66e-05	0.0216082	0.00105879	14	GGGGGGGGGGGAGGGGGAGGG	GGGGGGGGGGTGGG	+
Mo2015_EXCpos_Ctx_fold5_11.fwd	FLI1_HUMAN.H11MO.0.A	-1	2.45e-05	0.0318166	0.00151915	18	GGGGGGGGGGGAGGGGGAGGG	GGAGGAAGGAAGGAGGGA	+
Mo2015_EXCpos_Ctx_fold5_11.fwd	EGR2_HUMAN.H11MO.1.A	-1	2.57e-05	0.0333499	0.00151915	16	GGGGGGGGGGGAGGGGGAGGG	GGGGCGTGGGCGGGGG	+
Mo2015_EXCpos_Ctx_fold5_11.fwd	KLF3_HUMAN.H11MO.0.B	-2	2.63e-05	0.0341835	0.00151915	19	GGGGGGGGGGGAGGGGGAGGG	GGGGAGGGGCGGGGCCGGG	+
Mo2015_EXCpos_Ctx_fold5_11.fwd	KLF3_MOUSE.H11MO.0.A	-2	2.63e-05	0.0341835	0.00151915	19	GGGGGGGGGGGAGGGGGAGGG	GGGGAGGGGCGGGGCCGGG	+
Mo2015_EXCpos_Ctx_fold5_11.fwd	EGR1_HUMAN.H11MO.0.A	0	3.21e-05	0.0417115	0.00169595	17	GGGGGGGGGGGAGGGGGAGGG	GAGGGCGTGGGCGGGGG	+
Mo2015_EXCpos_Ctx_fold5_11.fwd	PURA_HUMAN.H11MO.0.D	-2	3.21e-05	0.0417115	0.00169595	17	GGGGGGGGGGGAGGGGGAGGG	GGAAGGGGGGGGCAGGG	+
Mo2015_EXCpos_Ctx_fold5_11.fwd	ZFX_HUMAN.H11MO.1.A	-3	3.21e-05	0.0417115	0.00169595	17	GGGGGGGGGGGAGGGGGAGGG	GGGGGCGGAGGCCGGGG	+
Mo2015_EXCpos_Ctx_fold5_11.fwd	PURA_MOUSE.H11MO.0.D	-2	3.21e-05	0.0417115	0.00169595	17	GGGGGGGGGGGAGGGGGAGGG	GGAAGGGGGGGGCAGGG	+
Mo2015_EXCpos_Ctx_fold5_11.fwd	SPIC_HUMAN.H11MO.0.D	-1	3.89e-05	0.0505797	0.00201367	13	GGGGGGGGGGGAGGGGGAGGG	GAGGAAGGGGAGG	+
Mo2015_EXCpos_Ctx_fold5_11.fwd	SP4_HUMAN.H11MO.1.A	-3	4.91e-05	0.0637819	0.00243771	16	GGGGGGGGGGGAGGGGGAGGG	GGAGGGGGCGGGGCCG	+
Mo2015_EXCpos_Ctx_fold5_11.fwd	SP4_MOUSE.H11MO.1.B	-3	4.91e-05	0.0637819	0.00243771	16	GGGGGGGGGGGAGGGGGAGGG	GGAGGGGGCGGGGCCG	+
Mo2015_EXCpos_Ctx_fold5_11.fwd	E2F1_HUMAN.H11MO.0.A	-7	6.9e-05	0.0896772	0.00336021	14	GGGGGGGGGGGAGGGGGAGGG	GGGGGGCGGGAAAG	+
Mo2015_EXCpos_Ctx_fold5_11.fwd	RREB1_HUMAN.H11MO.0.D	0	7.71e-05	0.100244	0.00361439	21	GGGGGGGGGGGAGGGGGAGGG	GGGGGGGGGGGTGGTTTGGGGT	+
Mo2015_EXCpos_Ctx_fold5_11.fwd	RREB1_MOUSE.H11MO.0.D	0	7.71e-05	0.100244	0.00361439	21	GGGGGGGGGGGAGGGGGAGGG	GGGGGGGGGGGTGGTTTGGGGT	+
Mo2015_EXCpos_Ctx_fold5_11.fwd	ZN770_HUMAN.H11MO.0.C	-1	8.68e-05	0.112888	0.00399491	20	GGGGGGGGGGGAGGGGGAGGG	GGGAGGCTGAGGCGGGAGGATC	+
Mo2015_EXCpos_Ctx_fold5_11.fwd	E2F6_HUMAN.H11MO.0.A	-3	9.44e-05	0.122742	0.00426466	13	GGGGGGGGGGGAGGGGGAGGG	GGGGCGGGAAGGG	+
Mo2015_EXCpos_Ctx_fold5_11.fwd	PATZ1_HUMAN.H11MO.1.C	-7	0.000115509	0.150162	0.00509139	9	GGGGGGGGGGGAGGGGGAGGG	AGGGAGGGG	+
Mo2015_EXCpos_Ctx_fold5_11.fwd	WT1_HUMAN.H11MO.1.B	-6	0.000118868	0.154529	0.00509139	11	GGGGGGGGGGGAGGGGGAGGG	GTGGGAGGAGG	+
Mo2015_EXCpos_Ctx_fold5_11.fwd	WT1_MOUSE.H11MO.1.A	-6	0.000118868	0.154529	0.00509139	11	GGGGGGGGGGGAGGGGGAGGG	GTGGGAGGAGG	+
Mo2015_EXCpos_Ctx_fold5_11.fwd	RARA_HUMAN.H11MO.0.A	0	0.000178435	0.231966	0.00727684	20	GGGGGGGGGGGAGGGGGAGGG	GGGGGATCAAGAGGTCAAGG	+
Mo2015_EXCpos_Ctx_fold5_11.fwd	RARA_MOUSE.H11MO.1.A	0	0.000178435	0.231966	0.00727684	20	GGGGGGGGGGGAGGGGGAGGG	GGGGGATCAAGAGGTCAAGG	+
Mo2015_EXCpos_Ctx_fold5_11.fwd	KLF6_HUMAN.H11MO.0.A	-4	0.000181609	0.236091	0.00727684	17	GGGGGGGGGGGAGGGGGAGGG	GGAAGGGCGGGGCCGGGGG	+
Mo2015_EXCpos_Ctx_fold5_11.fwd	KLF6_MOUSE.H11MO.0.B	-4	0.000181609	0.236091	0.00727684	17	GGGGGGGGGGGAGGGGGAGGG	GGAAGGGCGGGGCCGGGGG	+
Mo2015_EXCpos_Ctx_fold5_11.fwd	ELF5_MOUSE.H11MO.0.A	-2	0.000191139	0.24848	0.00753712	17	GGGGGGGGGGGAGGGGGAGGG	GGAAGAAGGAAGAAGAA	+
Mo2015_EXCpos_Ctx_fold5_11.fwd	COT1_HUMAN.H11MO.0.C	-4	0.000203498	0.264547	0.0078991	17	GGGGGGGGGGGAGGGGGAGGG	GGGGTCAGAGGTCAGGG	+
Mo2015_EXCpos_Ctx_fold5_11.fwd	ZN816_HUMAN.H11MO.0.C	0	0.000265353	0.344959	0.0101417	21	GGGGGGGGGGGAGGGGGAGGG	AAAAAAGGGGGACATGCAGGG	+
Mo2015_EXCpos_Ctx_fold5_11.fwd	ZN219_HUMAN.H11MO.0.D	-6	0.000303572	0.394644	0.0114266	12	GGGGGGGGGGGAGGGGGAGGG	GAGGGGGGCGGA	+
Mo2015_EXCpos_Ctx_fold5_11.fwd	IRF3_HUMAN.H11MO.0.B	-2	0.00031548	0.410124	0.0115255	19	GGGGGGGGGGGAGGGGGAGGG	GAAAGGGAAAGGGAAAGTGA	+
Mo2015_EXCpos_Ctx_fold5_11.fwd	IRF3_MOUSE.H11MO.0.A	-2	0.00031548	0.410124	0.0115255	19	GGGGGGGGGGGAGGGGGAGGG	GAAAGGGAAAGGGAAAGTGA	+
Mo2015_EXCpos_Ctx_fold5_11.fwd	SP1_MOUSE.H11MO.1.A	-6	0.000326238	0.42411	0.0117458	11	GGGGGGGGGGGAGGGGGAGGG	GGGGGCGGGGC	+
Mo2015_EXCpos_Ctx_fold5_11.fwd	E2F6_MOUSE.H11MO.0.A	-3	0.00038173	0.496249	0.0135474	12	GGGGGGGGGGGAGGGGGAGGG	TGGGCGGGAAGG	+
Mo2015_EXCpos_Ctx_fold5_11.fwd	SP2_HUMAN.H11MO.1.B	-5	0.000411681	0.535185	0.0138025	12	GGGGGGGGGGGAGGGGGAGGG	AGGGGGCGGGGC	+
Mo2015_EXCpos_Ctx_fold5_11.fwd	SP2_MOUSE.H11MO.1.C	-5	0.000411681	0.535185	0.0138025	12	GGGGGGGGGGGAGGGGGAGGG	AGGGGGCGGGGC	+
Mo2015_EXCpos_Ctx_fold5_11.fwd	SRBP2_HUMAN.H11MO.0.B	-7	0.000415508	0.54016	0.0138025	13	GGGGGGGGGGGAGGGGGAGGG	GGGTGGGGTGAGG	+
Mo2015_EXCpos_Ctx_fold5_11.fwd	SRBP2_MOUSE.H11MO.0.B	-7	0.000415508	0.54016	0.0138025	13	GGGGGGGGGGGAGGGGGAGGG	GGGTGGGGTGAGG	+
Mo2015_EXCpos_Ctx_fold5_11.fwd	TBX1_HUMAN.H11MO.0.D	0	0.000416697	0.541707	0.0138025	20	GGGGGGGGGGGAGGGGGAGGG	GGGTGGGCAGGGGTGGGCGG	+
Mo2015_EXCpos_Ctx_fold5_11.fwd	TFDP1_HUMAN.H11MO.0.C	-7	0.000465695	0.605404	0.0148322	14	GGGGGGGGGGGAGGGGGAGGG	GGGGGGCGGGAAAA	+
Mo2015_EXCpos_Ctx_fold5_11.fwd	EGR1_MOUSE.H11MO.0.A	-2	0.000465695	0.605404	0.0148322	14	GGGGGGGGGGGAGGGGGAGGG	GTGCGGGGGCGGGG	+
Mo2015_EXCpos_Ctx_fold5_11.fwd	TFDP1_MOUSE.H11MO.0.D	-7	0.000465695	0.605404	0.0148322	14	GGGGGGGGGGGAGGGGGAGGG	GGGGGGCGGGAAAA	+
Mo2015_EXCpos_Ctx_fold5_11.fwd	NR1D2_MOUSE.H11MO.0.A	-2	0.000482917	0.627792	0.015186	19	GGGGGGGGGGGAGGGGGAGGG	GGGGAAGTGGGTCAGAGGG	+
Mo2015_EXCpos_Ctx_fold5_11.fwd	ETS2_HUMAN.H11MO.0.B	-8	0.000511962	0.665551	0.0157018	13	GGGGGGGGGGGAGGGGGAGGG	GGAAGGAAGAGGA	+
Mo2015_EXCpos_Ctx_fold5_11.fwd	ETS2_MOUSE.H11MO.0.A	-8	0.000511962	0.665551	0.0157018	13	GGGGGGGGGGGAGGGGGAGGG	GGAAGGAAGAGGA	+
Mo2015_EXCpos_Ctx_fold5_11.fwd	PROX1_HUMAN.H11MO.0.D	0	0.000537572	0.698844	0.0162862	17	GGGGGGGGGGGAGGGGGAGGG	GGGTAAGGCGGGTTGGG	+
Mo2015_EXCpos_Ctx_fold5_11.fwd	SALL4_HUMAN.H11MO.0.B	-5	0.000591979	0.769572	0.0175075	10	GGGGGGGGGGGAGGGGGAGGG	GGAGGGTGGG	+
Mo2015_EXCpos_Ctx_fold5_11.fwd	SALL4_MOUSE.H11MO.0.A	-5	0.000591979	0.769572	0.0175075	10	GGGGGGGGGGGAGGGGGAGGG	GGAGGGTGGG	+
Mo2015_EXCpos_Ctx_fold5_11.fwd	ASCL1_HUMAN.H11MO.0.A	-5	0.000606362	0.78827	0.0177219	14	GGGGGGGGGGGAGGGGGAGGG	GGGAGCAGGTGCAG	-
Mo2015_EXCpos_Ctx_fold5_11.fwd	E2F4_HUMAN.H11MO.0.A	-8	0.000673255	0.875232	0.0190062	13	GGGGGGGGGGGAGGGGGAGGG	GGGGGCGGGAAAT	+
Mo2015_EXCpos_Ctx_fold5_11.fwd	E2F7_HUMAN.H11MO.0.B	-7	0.000673255	0.875232	0.0190062	13	GGGGGGGGGGGAGGGGGAGGG	GGGGCGGGAAAGG	+
Mo2015_EXCpos_Ctx_fold5_11.fwd	E2F7_MOUSE.H11MO.0.C	-7	0.000673255	0.875232	0.0190062	13	GGGGGGGGGGGAGGGGGAGGG	GGGGCGGGAAAGG	+
Mo2015_EXCpos_Ctx_fold5_11.fwd	EGR2_MOUSE.H11MO.0.A	-3	0.000690646	0.89784	0.0192781	14	GGGGGGGGGGGAGGGGGAGGG	GGCGTGGGCGGGGG	+
Mo2015_EXCpos_Ctx_fold5_11.fwd	ZSC22_HUMAN.H11MO.0.C	-1	0.000706648	0.918643	0.0195056	16	GGGGGGGGGGGAGGGGGAGGG	GGTCTGAGGGAGGAGG	+
Mo2015_EXCpos_Ctx_fold5_12.fwd	BRAC_HUMAN.H11MO.1.B	-7	4.81e-06	0.0062535	0.00653813	11	TGGTAAGAGCTGTGAAAATTT	AGGTGTGAAAT	+
Mo2015_EXCpos_Ctx_fold5_12.fwd	TBR1_HUMAN.H11MO.0.D	-5	5.04e-06	0.00654572	0.00653813	13	TGGTAAGAGCTGTGAAAATTT	AAAGGTGTGAAAA	+
Mo2015_EXCpos_Ctx_fold5_12.fwd	EOMES_HUMAN.H11MO.0.D	-4	1.13e-05	0.0147263	0.00980616	12	TGGTAAGAGCTGTGAAAATTT	AGGAGGTGTTAA	+
Mo2015_EXCpos_Ctx_fold5_12.fwd	TBX21_MOUSE.H11MO.0.A	-5	2.24e-05	0.0291636	0.0145649	12	TGGTAAGAGCTGTGAAAATTT	GGAGGTGTGAGA	+
Mo2015_EXCpos_Ctx_fold5_12.fwd	TBX4_HUMAN.H11MO.0.D	-6	0.00020525	0.266825	0.0909511	15	TGGTAAGAGCTGTGAAAATTT	AAGGTGTGAAATTTCACACC	+
Mo2015_EXCpos_Ctx_fold5_12.fwd	TBX21_HUMAN.H11MO.0.A	-3	0.000210131	0.27317	0.0909511	13	TGGTAAGAGCTGTGAAAATTT	GTGGAGGTGTGAA	+
Mo2015_EXCpos_Ctx_fold5_12.fwd	MGAP_HUMAN.H11MO.0.D	-7	0.000354233	0.460503	0.13142	14	TGGTAAGAGCTGTGAAAATTT	AGGTGTGAATTTTCAC	+
Mo2015_EXCpos_Ctx_fold5_13.fwd	FOXA2_HUMAN.H11MO.0.A	-5	2.34e-06	0.00304534	0.00597354	12	CCTTCTGTTTTCACAGCTTTT	TGTTTACTTAGC	+
Mo2015_EXCpos_Ctx_fold5_13.fwd	MAFF_MOUSE.H11MO.0.A	-1	7.27e-06	0.00945439	0.00797886	20	CCTTCTGTTTTCACAGCTTTT	TTTTTGCTGAGTCAGCATTTTT	-
Mo2015_EXCpos_Ctx_fold5_13.fwd	FOXD3_HUMAN.H11MO.0.D	-3	1.25e-05	0.0162706	0.00797886	15	CCTTCTGTTTTCACAGCTTTT	TTTGTTTACTTAGCA	+
Mo2015_EXCpos_Ctx_fold5_13.fwd	FOXD3_MOUSE.H11MO.0.C	-3	1.25e-05	0.0162706	0.00797886	15	CCTTCTGTTTTCACAGCTTTT	TTTGTTTACTTAGCA	+
Mo2015_EXCpos_Ctx_fold5_13.fwd	TBR1_HUMAN.H11MO.0.D	-7	1.82e-05	0.0236848	0.00929174	13	CCTTCTGTTTTCACAGCTTTT	TTTTCACACCTTT	-
Mo2015_EXCpos_Ctx_fold5_13.fwd	FOXA1_HUMAN.H11MO.0.A	-5	7.55e-05	0.0982066	0.0255429	12	CCTTCTGTTTTCACAGCTTTT	TGTTTACTTTGG	+
Mo2015_EXCpos_Ctx_fold5_13.fwd	BRAC_HUMAN.H11MO.1.B	-7	8.31e-05	0.108067	0.0255429	11	CCTTCTGTTTTCACAGCTTTT	ATTTCACACCT	-
Mo2015_EXCpos_Ctx_fold5_13.fwd	FOXM1_HUMAN.H11MO.0.A	-5	9.02e-05	0.117197	0.0255429	12	CCTTCTGTTTTCACAGCTTTT	TGTTTGCTTTGC	+
Mo2015_EXCpos_Ctx_fold5_13.fwd	FOXM1_MOUSE.H11MO.0.B	-5	9.02e-05	0.117197	0.0255429	12	CCTTCTGTTTTCACAGCTTTT	TGTTTGCTTTGC	+
Mo2015_EXCpos_Ctx_fold5_13.fwd	MAFF_HUMAN.H11MO.0.B	-5	0.000112237	0.145908	0.0286204	16	CCTTCTGTTTTCACAGCTTTT	TGCTGAGTCAGCATTTTT	+
Mo2015_EXCpos_Ctx_fold5_13.fwd	FOXA1_MOUSE.H11MO.0.A	-5	0.000162854	0.211711	0.0377526	10	CCTTCTGTTTTCACAGCTTTT	TGTTTACATA	+
Mo2015_EXCpos_Ctx_fold5_13.fwd	MAF_MOUSE.H11MO.0.A	-1	0.000226433	0.294363	0.048117	17	CCTTCTGTTTTCACAGCTTTT	AATTTGCTGACTCAGCA	+
Mo2015_EXCpos_Ctx_fold5_13.fwd	MAFK_HUMAN.H11MO.0.A	-5	0.000278799	0.362439	0.0546876	16	CCTTCTGTTTTCACAGCTTTT	TGCTGACTCAGCAATTTT	-
Mo2015_EXCpos_Ctx_fold5_13.fwd	MAFG_HUMAN.H11MO.0.A	-5	0.000336695	0.437704	0.0572382	16	CCTTCTGTTTTCACAGCTTTT	TGCTGAGTCAGCAATTTT	-
Mo2015_EXCpos_Ctx_fold5_13.fwd	MAFG_MOUSE.H11MO.0.A	-5	0.000336695	0.437704	0.0572382	16	CCTTCTGTTTTCACAGCTTTT	TGCTGAGTCAGCAATTTT	-
Mo2015_EXCpos_Ctx_fold5_13.fwd	MAFA_MOUSE.H11MO.0.D	-4	0.00057629	0.749177	0.0918462	13	CCTTCTGTTTTCACAGCTTTT	CTGCTGACTCTGC	+
Mo2015_EXCpos_Ctx_fold5_13.fwd	FOXP2_MOUSE.H11MO.0.A	-4	0.000647799	0.842138	0.0943338	9	CCTTCTGTTTTCACAGCTTTT	TTGTTTACT	+
Mo2015_EXCpos_Ctx_fold5_13.fwd	MAFK_HUMAN.H11MO.1.A	-5	0.000665886	0.865651	0.0943338	13	CCTTCTGTTTTCACAGCTTTT	TGCTGACTCAGCA	-
Mo2015_EXCpos_Ctx_fold5_14.fwd	PTF1A_HUMAN.H11MO.1.B	-5	6.59e-06	0.00856758	0.0042917	9	TCGTTCCAGCTGCTTGCTGGA	CCAGCTGCT	-
Mo2015_EXCpos_Ctx_fold5_14.fwd	PTF1A_MOUSE.H11MO.1.A	-5	6.59e-06	0.00856758	0.0042917	9	TCGTTCCAGCTGCTTGCTGGA	CCAGCTGCT	-
Mo2015_EXCpos_Ctx_fold5_14.fwd	LYL1_HUMAN.H11MO.0.A	-5	6.69e-06	0.00869091	0.0042917	14	TCGTTCCAGCTGCTTGCTGGA	CCAGCTGTTTCCTG	+
Mo2015_EXCpos_Ctx_fold5_14.fwd	LYL1_MOUSE.H11MO.0.A	-5	6.69e-06	0.00869091	0.0042917	14	TCGTTCCAGCTGCTTGCTGGA	CCAGCTGTTTCCTG	+
Mo2015_EXCpos_Ctx_fold5_14.fwd	TAL1_HUMAN.H11MO.1.A	-4	1.45e-05	0.0188992	0.00731931	15	TCGTTCCAGCTGCTTGCTGGA	CACATCTGCTTCCTG	-
Mo2015_EXCpos_Ctx_fold5_14.fwd	ASCL2_HUMAN.H11MO.0.D	-5	2e-05	0.0259384	0.00731931	9	TCGTTCCAGCTGCTTGCTGGA	CCAGCTGCT	+
Mo2015_EXCpos_Ctx_fold5_14.fwd	ASCL2_MOUSE.H11MO.0.C	-5	2e-05	0.0259384	0.00731931	9	TCGTTCCAGCTGCTTGCTGGA	CCAGCTGCT	+
Mo2015_EXCpos_Ctx_fold5_14.fwd	MYF6_HUMAN.H11MO.0.C	-6	3.61e-05	0.0469642	0.0103074	7	TCGTTCCAGCTGCTTGCTGGA	CAGCTGC	+
Mo2015_EXCpos_Ctx_fold5_14.fwd	MYF6_MOUSE.H11MO.0.C	-6	3.61e-05	0.0469642	0.0103074	7	TCGTTCCAGCTGCTTGCTGGA	CAGCTGC	+
Mo2015_EXCpos_Ctx_fold5_14.fwd	ITF2_HUMAN.H11MO.0.C	-4	6.56e-05	0.0852669	0.0168424	10	TCGTTCCAGCTGCTTGCTGGA	CCCAGCTGCC	-
Mo2015_EXCpos_Ctx_fold5_14.fwd	ASCL1_MOUSE.H11MO.0.A	-3	9.76e-05	0.12685	0.0227784	14	TCGTTCCAGCTGCTTGCTGGA	CTGCAGCTGCCCCC	+
Mo2015_EXCpos_Ctx_fold5_14.fwd	BHA15_HUMAN.H11MO.0.B	-5	0.00011976	0.155688	0.0236558	11	TCGTTCCAGCTGCTTGCTGGA	CCAGCTGCTGC	-
Mo2015_EXCpos_Ctx_fold5_14.fwd	BHA15_MOUSE.H11MO.0.A	-5	0.00011976	0.155688	0.0236558	11	TCGTTCCAGCTGCTTGCTGGA	CCAGCTGCTGC	-
Mo2015_EXCpos_Ctx_fold5_14.fwd	ATOH1_HUMAN.H11MO.0.B	-5	0.000205299	0.266889	0.035145	9	TCGTTCCAGCTGCTTGCTGGA	CCATCTGCT	-
Mo2015_EXCpos_Ctx_fold5_14.fwd	ATOH1_MOUSE.H11MO.0.B	-5	0.000205299	0.266889	0.035145	9	TCGTTCCAGCTGCTTGCTGGA	CCATCTGCT	-
Mo2015_EXCpos_Ctx_fold5_14.fwd	OLIG2_HUMAN.H11MO.1.B	-5	0.000324512	0.421866	0.0490173	10	TCGTTCCAGCTGCTTGCTGGA	CCATCTGTTT	+
Mo2015_EXCpos_Ctx_fold5_14.fwd	OLIG2_MOUSE.H11MO.1.A	-5	0.000324512	0.421866	0.0490173	10	TCGTTCCAGCTGCTTGCTGGA	CCATCTGTTT	+
Mo2015_EXCpos_Ctx_fold5_14.fwd	ASCL1_HUMAN.H11MO.0.A	-3	0.000408865	0.531525	0.0583278	14	TCGTTCCAGCTGCTTGCTGGA	CTGCACCTGCTCCC	+
Mo2015_EXCpos_Ctx_fold5_14.fwd	MYB_HUMAN.H11MO.0.A	-5	0.00045645	0.593385	0.061689	12	TCGTTCCAGCTGCTTGCTGGA	CCAACTGCCACC	-
Mo2015_EXCpos_Ctx_fold5_14.fwd	SNAI2_HUMAN.H11MO.0.A	-4	0.000560882	0.729147	0.0720128	10	TCGTTCCAGCTGCTTGCTGGA	TGCACCTGCC	-
Mo2015_EXCpos_Ctx_fold5_14.fwd	HTF4_HUMAN.H11MO.0.A	-4	0.00061263	0.796418	0.0749112	10	TCGTTCCAGCTGCTTGCTGGA	CACAGCTGCA	-
Mo2015_EXCpos_Ctx_fold5_14.fwd	MYB_MOUSE.H11MO.0.A	-5	0.000674623	0.87701	0.078742	12	TCGTTCCAGCTGCTTGCTGGA	CCAACTGCCACC	-
Mo2015_EXCpos_Ctx_fold5_15.fwd	DBP_HUMAN.H11MO.0.B	-6	1.64e-06	0.00212757	0.00208033	11	TAATTAATTATGTAAGATAAA	GTTATGTAACA	+
Mo2015_EXCpos_Ctx_fold5_15.fwd	DBP_MOUSE.H11MO.0.B	-6	1.64e-06	0.00212757	0.00208033	11	TAATTAATTATGTAAGATAAA	GTTATGTAACA	+
Mo2015_EXCpos_Ctx_fold5_15.fwd	LMX1A_HUMAN.H11MO.0.D	0	3.36e-06	0.00437278	0.00237404	19	TAATTAATTATGTAAGATAAA	TAATTAATTATGTAATTAT	+
Mo2015_EXCpos_Ctx_fold5_15.fwd	NFIL3_HUMAN.H11MO.0.D	-5	4.67e-06	0.00606987	0.00237404	11	TAATTAATTATGTAAGATAAA	AGTTATGTAAT	+
Mo2015_EXCpos_Ctx_fold5_15.fwd	NFIL3_MOUSE.H11MO.0.C	-5	4.67e-06	0.00606987	0.00237404	11	TAATTAATTATGTAAGATAAA	AGTTATGTAAT	+
Mo2015_EXCpos_Ctx_fold5_15.fwd	HLF_MOUSE.H11MO.0.C	-6	1.66e-05	0.0215269	0.0070163	11	TAATTAATTATGTAAGATAAA	GTTATGCAACA	-
Mo2015_EXCpos_Ctx_fold5_15.fwd	PO3F4_HUMAN.H11MO.0.D	-2	2.97e-05	0.0385981	0.0107832	17	TAATTAATTATGTAAGATAAA	ATAAATTATGCAAATTA	-
Mo2015_EXCpos_Ctx_fold5_15.fwd	PO3F3_HUMAN.H11MO.0.D	-2	8.63e-05	0.112185	0.0274236	17	TAATTAATTATGTAAGATAAA	ATAAATTATGCAAATTT	+
Mo2015_EXCpos_Ctx_fold5_15.fwd	ATF2_HUMAN.H11MO.1.B	-1	0.00030128	0.391664	0.0851038	20	TAATTAATTATGTAAGATAAA	AAATGATGATGTCATCATTT	+
Pfenning_D1pos_Cpu_fold1_1.fwd	DLX1_HUMAN.H11MO.0.D	-6	0.000236658	0.307656	0.199067	15	AAAACATAATGACCATTAATT	TAATTAGCATAATTTA	-
Pfenning_D1pos_Cpu_fold1_1.fwd	NR2E1_HUMAN.H11MO.0.D	0	0.000409044	0.531757	0.199067	17	AAAACATAATGACCATTAATT	AAGTCAAAAAGTCAATT	+
Pfenning_D1pos_Cpu_fold1_1.fwd	NKX62_HUMAN.H11MO.0.D	-3	0.000522612	0.679396	0.199067	11	AAAACATAATGACCATTAATT	AATTAATTACC	+
Pfenning_D1pos_Cpu_fold1_1.fwd	ARI3A_HUMAN.H11MO.0.D	1	0.000544926	0.708404	0.199067	21	AAAACATAATGACCATTAATT	TTTAATTTGATTTCGATTAATT	-
Pfenning_D1pos_Cpu_fold1_1.fwd	ARI3A_MOUSE.H11MO.0.D	1	0.000544926	0.708404	0.199067	21	AAAACATAATGACCATTAATT	TTTAATTTGATTTCGATTAATT	-
Pfenning_D1pos_Cpu_fold1_1.fwd	AIRE_HUMAN.H11MO.0.C	1	0.000598126	0.777564	0.199067	17	AAAACATAATGACCATTAATT	TTAACCAATATAACCAAT	-
Pfenning_D1pos_Cpu_fold1_1.fwd	AIRE_MOUSE.H11MO.0.C	1	0.000598126	0.777564	0.199067	17	AAAACATAATGACCATTAATT	TTAACCAATATAACCAAT	-
Pfenning_D1pos_Cpu_fold1_1.fwd	HOMEZ_HUMAN.H11MO.0.D	-5	0.000626605	0.814586	0.199067	15	AAAACATAATGACCATTAATT	AAAAAAACGATTTTT	-
Pfenning_D1pos_Cpu_fold1_3.fwd	FOXG1_HUMAN.H11MO.0.D	-4	1.2e-08	1.56e-05	2.95e-05	17	TTTATTTGTTTATTATTTTTT	ATTGTTTATATTTTTTT	+
Pfenning_D1pos_Cpu_fold1_3.fwd	FOXL1_HUMAN.H11MO.0.D	-2	2.04e-07	0.000264645	0.00021233	19	TTTATTTGTTTATTATTTTTT	TGTTTGTTTGTTTACTTTT	+
Pfenning_D1pos_Cpu_fold1_3.fwd	FOXF1_HUMAN.H11MO.0.D	-5	3.46e-07	0.000450186	0.00021233	11	TTTATTTGTTTATTATTTTTT	ATGTTTATTTT	+
Pfenning_D1pos_Cpu_fold1_3.fwd	FOXF1_MOUSE.H11MO.0.D	-5	3.46e-07	0.000450186	0.00021233	11	TTTATTTGTTTATTATTTTTT	ATGTTTATTTT	+
Pfenning_D1pos_Cpu_fold1_3.fwd	FOXJ3_HUMAN.H11MO.0.A	-5	7.68e-07	0.000998913	0.000314091	13	TTTATTTGTTTATTATTTTTT	TTGTTTATTTTTT	+
Pfenning_D1pos_Cpu_fold1_3.fwd	FOXJ3_MOUSE.H11MO.0.A	-5	7.68e-07	0.000998913	0.000314091	13	TTTATTTGTTTATTATTTTTT	TTGTTTATTTTTT	+
Pfenning_D1pos_Cpu_fold1_3.fwd	CPEB1_HUMAN.H11MO.0.D	-2	2.08e-06	0.00270398	0.00072876	17	TTTATTTGTTTATTATTTTTT	TTTTTATTTTTTTTTTT	+
Pfenning_D1pos_Cpu_fold1_3.fwd	FOXJ2_HUMAN.H11MO.0.C	-6	3.74e-06	0.00486098	0.00101897	10	TTTATTTGTTTATTATTTTTT	TGTTTATTTA	+
Pfenning_D1pos_Cpu_fold1_3.fwd	FOXJ2_MOUSE.H11MO.0.C	-6	3.74e-06	0.00486098	0.00101897	10	TTTATTTGTTTATTATTTTTT	TGTTTATTTA	+
Pfenning_D1pos_Cpu_fold1_3.fwd	ONEC2_HUMAN.H11MO.0.D	1	1.75e-05	0.0228138	0.00340196	20	TTTATTTGTTTATTATTTTTT	GTCTTGTTATTGATTTTTTTT	+
Pfenning_D1pos_Cpu_fold1_3.fwd	ONEC2_MOUSE.H11MO.0.D	1	1.75e-05	0.0228138	0.00340196	20	TTTATTTGTTTATTATTTTTT	GTCTTGTTATTGATTTTTTTT	+
Pfenning_D1pos_Cpu_fold1_3.fwd	SHOX_HUMAN.H11MO.0.D	-4	1.93e-05	0.0250492	0.00340196	17	TTTATTTGTTTATTATTTTTT	CTAATTAGTTAATTTTT	+
Pfenning_D1pos_Cpu_fold1_3.fwd	FOXF2_HUMAN.H11MO.0.D	-6	1.94e-05	0.0252451	0.00340196	11	TTTATTTGTTTATTATTTTTT	TGTTTACTTTT	+
Pfenning_D1pos_Cpu_fold1_3.fwd	FOXF2_MOUSE.H11MO.0.D	-6	1.94e-05	0.0252451	0.00340196	11	TTTATTTGTTTATTATTTTTT	TGTTTACTTTT	+
Pfenning_D1pos_Cpu_fold1_3.fwd	LMX1B_HUMAN.H11MO.0.D	-2	2.5e-05	0.0324601	0.00402582	18	TTTATTTGTTTATTATTTTTT	TAATTAATTGATTTATTT	+
Pfenning_D1pos_Cpu_fold1_3.fwd	LMX1A_HUMAN.H11MO.0.D	-2	2.63e-05	0.0341425	0.00402582	19	TTTATTTGTTTATTATTTTTT	TAATTAATTATGTAATTAT	+
Pfenning_D1pos_Cpu_fold1_3.fwd	PO3F3_HUMAN.H11MO.0.D	-4	3.34e-05	0.043462	0.00482325	17	TTTATTTGTTTATTATTTTTT	ATAAATTATGCAAATTT	+
Pfenning_D1pos_Cpu_fold1_3.fwd	FOXO4_HUMAN.H11MO.0.C	-5	4.47e-05	0.058136	0.00577259	9	TTTATTTGTTTATTATTTTTT	TTGTTTATT	+
Pfenning_D1pos_Cpu_fold1_3.fwd	FOXO4_MOUSE.H11MO.0.C	-5	4.47e-05	0.058136	0.00577259	9	TTTATTTGTTTATTATTTTTT	TTGTTTATT	+
Pfenning_D1pos_Cpu_fold1_3.fwd	ARI3A_HUMAN.H11MO.0.D	1	5.36e-05	0.0696691	0.00583803	21	TTTATTTGTTTATTATTTTTT	TTTAATTTGATTTCGATTAATT	-
Pfenning_D1pos_Cpu_fold1_3.fwd	ARI3A_MOUSE.H11MO.0.D	1	5.36e-05	0.0696691	0.00583803	21	TTTATTTGTTTATTATTTTTT	TTTAATTTGATTTCGATTAATT	-
Pfenning_D1pos_Cpu_fold1_3.fwd	FOXJ3_HUMAN.H11MO.1.B	1	5.68e-05	0.0738364	0.00583803	12	TTTATTTGTTTATTATTTTTT	TTGTTTTTGTTTA	+
Pfenning_D1pos_Cpu_fold1_3.fwd	FOXJ3_MOUSE.H11MO.1.B	1	5.68e-05	0.0738364	0.00583803	12	TTTATTTGTTTATTATTTTTT	TTGTTTTTGTTTA	+
Pfenning_D1pos_Cpu_fold1_3.fwd	HXC10_HUMAN.H11MO.0.D	0	5.79e-05	0.075317	0.00583803	19	TTTATTTGTTTATTATTTTTT	TTTTTAATTTTTTTATTAC	+
Pfenning_D1pos_Cpu_fold1_3.fwd	FOXL2_MOUSE.H11MO.0.C	-6	5.95e-05	0.0773618	0.00583803	11	TTTATTTGTTTATTATTTTTT	TGTTTACATTT	+
Pfenning_D1pos_Cpu_fold1_3.fwd	ONEC3_HUMAN.H11MO.0.D	-6	6.35e-05	0.082521	0.00598785	12	TTTATTTGTTTATTATTTTTT	TATTGATTTTTT	+
Pfenning_D1pos_Cpu_fold1_3.fwd	SHOX2_HUMAN.H11MO.0.D	-4	7.66e-05	0.0996432	0.00696247	17	TTTATTTGTTTATTATTTTTT	CTAATTAGTTAATTTTA	+
Pfenning_D1pos_Cpu_fold1_3.fwd	GBX1_HUMAN.H11MO.0.D	-4	0.000118433	0.153962	0.010016	17	TTTATTTGTTTATTATTTTTT	CTAATTAGCTAAAATTT	+
Pfenning_D1pos_Cpu_fold1_3.fwd	FOXD2_HUMAN.H11MO.0.D	-2	0.000150935	0.196215	0.0123393	19	TTTATTTGTTTATTATTTTTT	TATGTAAATATTTATTTAA	+
Pfenning_D1pos_Cpu_fold1_3.fwd	HMX1_HUMAN.H11MO.0.D	0	0.000157264	0.204443	0.012442	17	TTTATTTGTTTATTATTTTTT	GTTAATTGTTTTTTAAT	+
Pfenning_D1pos_Cpu_fold1_3.fwd	LHX9_HUMAN.H11MO.0.D	-4	0.000162542	0.211305	0.0124577	17	TTTATTTGTTTATTATTTTTT	CTAATTAGCTATTAATTA	+
Pfenning_D1pos_Cpu_fold1_3.fwd	FOXQ1_HUMAN.H11MO.0.C	-3	0.000211623	0.275109	0.0152653	12	TTTATTTGTTTATTATTTTTT	TATTGTTTATTT	+
Pfenning_D1pos_Cpu_fold1_3.fwd	FOXQ1_MOUSE.H11MO.0.C	-3	0.000211623	0.275109	0.0152653	12	TTTATTTGTTTATTATTTTTT	TATTGTTTATTT	+
Pfenning_D1pos_Cpu_fold1_3.fwd	HXC6_HUMAN.H11MO.0.D	-4	0.000232697	0.302506	0.015853	15	TTTATTTGTTTATTATTTTTT	ATGATTTATTACTTT	+
Pfenning_D1pos_Cpu_fold1_3.fwd	HXC6_MOUSE.H11MO.0.D	-4	0.000232697	0.302506	0.015853	15	TTTATTTGTTTATTATTTTTT	ATGATTTATTACTTT	+
Pfenning_D1pos_Cpu_fold1_3.fwd	HOMEZ_HUMAN.H11MO.0.D	0	0.000311128	0.404467	0.0206234	15	TTTATTTGTTTATTATTTTTT	AAAAATCGTTTTTTT	+
Pfenning_D1pos_Cpu_fold1_3.fwd	FOXK1_HUMAN.H11MO.0.A	-6	0.000335453	0.436089	0.0216507	10	TTTATTTGTTTATTATTTTTT	TGTTTACTTT	+
Pfenning_D1pos_Cpu_fold1_3.fwd	ISX_HUMAN.H11MO.0.D	-5	0.000358109	0.465542	0.0220113	16	TTTATTTGTTTATTATTTTTT	TTAATTAGCTTAAATT	+
Pfenning_D1pos_Cpu_fold1_3.fwd	GSX1_HUMAN.H11MO.0.D	-2	0.00035899	0.466688	0.0220113	15	TTTATTTGTTTATTATTTTTT	TAATTAGTTTTTAAT	+
Pfenning_D1pos_Cpu_fold1_3.fwd	HNF6_HUMAN.H11MO.0.B	-4	0.000456196	0.593055	0.0263977	11	TTTATTTGTTTATTATTTTTT	TTTATTGATTT	+
Pfenning_D1pos_Cpu_fold1_3.fwd	HNF6_MOUSE.H11MO.0.A	-4	0.000456196	0.593055	0.0263977	11	TTTATTTGTTTATTATTTTTT	TTTATTGATTT	+
Pfenning_D1pos_Cpu_fold1_3.fwd	LHX3_HUMAN.H11MO.0.C	-7	0.000462819	0.601665	0.0263977	13	TTTATTTGTTTATTATTTTTT	ATTAATTAATTTT	-
Pfenning_D1pos_Cpu_fold1_3.fwd	HXB3_HUMAN.H11MO.0.D	-5	0.00050678	0.658814	0.0282481	14	TTTATTTGTTTATTATTTTTT	TTAATTAGTTTTTA	+
Pfenning_D1pos_Cpu_fold1_3.fwd	MEOX2_HUMAN.H11MO.0.D	-5	0.000767651	0.997946	0.0418383	11	TTTATTTGTTTATTATTTTTT	TTAATTATGAT	+
Pfenning_D1pos_Cpu_fold1_4.fwd	FOXL1_HUMAN.H11MO.0.D	-2	1.29e-07	0.000167208	0.00032431	19	TTTTTTTTTTTGTTTTTTTTT	TGTTTGTTTGTTTACTTTT	+
Pfenning_D1pos_Cpu_fold1_4.fwd	CPEB1_HUMAN.H11MO.0.D	0	7.51e-07	0.000976587	0.000543426	17	TTTTTTTTTTTGTTTTTTTTT	TTTTTATTTTTTTTTTT	+
Pfenning_D1pos_Cpu_fold1_4.fwd	FOXJ3_HUMAN.H11MO.0.A	-9	8.62e-07	0.00112072	0.000543426	12	TTTTTTTTTTTGTTTTTTTTT	TTGTTTATTTTTT	+
Pfenning_D1pos_Cpu_fold1_4.fwd	FOXJ3_MOUSE.H11MO.0.A	-9	8.62e-07	0.00112072	0.000543426	12	TTTTTTTTTTTGTTTTTTTTT	TTGTTTATTTTTT	+
Pfenning_D1pos_Cpu_fold1_4.fwd	ANDR_HUMAN.H11MO.0.A	0	1.32e-06	0.00172074	0.000667495	18	TTTTTTTTTTTGTTTTTTTTT	TGTTCTTTTTTGTTTGCT	+
Pfenning_D1pos_Cpu_fold1_4.fwd	FOXG1_HUMAN.H11MO.0.D	-2	2.79e-06	0.00363289	0.00117437	17	TTTTTTTTTTTGTTTTTTTTT	ATTGTTTATATTTTTTT	+
Pfenning_D1pos_Cpu_fold1_4.fwd	FOXJ3_HUMAN.H11MO.1.B	-3	4.51e-06	0.00585775	0.00142018	13	TTTTTTTTTTTGTTTTTTTTT	TTGTTTTTGTTTA	+
Pfenning_D1pos_Cpu_fold1_4.fwd	FOXJ3_MOUSE.H11MO.1.B	-3	4.51e-06	0.00585775	0.00142018	13	TTTTTTTTTTTGTTTTTTTTT	TTGTTTTTGTTTA	+
Pfenning_D1pos_Cpu_fold1_4.fwd	FOXO4_HUMAN.H11MO.0.C	-9	6.29e-06	0.00817118	0.00158485	9	TTTTTTTTTTTGTTTTTTTTT	TTGTTTATT	+
Pfenning_D1pos_Cpu_fold1_4.fwd	FOXO4_MOUSE.H11MO.0.C	-9	6.29e-06	0.00817118	0.00158485	9	TTTTTTTTTTTGTTTTTTTTT	TTGTTTATT	+
Pfenning_D1pos_Cpu_fold1_4.fwd	FOXF1_HUMAN.H11MO.0.D	-9	1.31e-05	0.0170525	0.0027562	11	TTTTTTTTTTTGTTTTTTTTT	ATGTTTATTTT	+
Pfenning_D1pos_Cpu_fold1_4.fwd	FOXF1_MOUSE.H11MO.0.D	-9	1.31e-05	0.0170525	0.0027562	11	TTTTTTTTTTTGTTTTTTTTT	ATGTTTATTTT	+
Pfenning_D1pos_Cpu_fold1_4.fwd	FUBP1_HUMAN.H11MO.0.D	-9	1.8e-05	0.0234163	0.00324409	12	TTTTTTTTTTTGTTTTTTTTT	TTGTGTTTTTTT	+
Pfenning_D1pos_Cpu_fold1_4.fwd	FUBP1_MOUSE.H11MO.0.D	-9	1.8e-05	0.0234163	0.00324409	12	TTTTTTTTTTTGTTTTTTTTT	TTGTGTTTTTTT	+
Pfenning_D1pos_Cpu_fold1_4.fwd	ONEC2_HUMAN.H11MO.0.D	0	2.33e-05	0.0302867	0.00367144	21	TTTTTTTTTTTGTTTTTTTTT	GTCTTGTTATTGATTTTTTTT	+
Pfenning_D1pos_Cpu_fold1_4.fwd	ONEC2_MOUSE.H11MO.0.D	0	2.33e-05	0.0302867	0.00367144	21	TTTTTTTTTTTGTTTTTTTTT	GTCTTGTTATTGATTTTTTTT	+
Pfenning_D1pos_Cpu_fold1_4.fwd	HXC10_HUMAN.H11MO.0.D	-1	4.55e-05	0.0591653	0.00675028	19	TTTTTTTTTTTGTTTTTTTTT	TTTTTAATTTTTTTATTAC	+
Pfenning_D1pos_Cpu_fold1_4.fwd	FOXJ2_HUMAN.H11MO.0.C	-10	6.79e-05	0.0882309	0.00875839	10	TTTTTTTTTTTGTTTTTTTTT	TGTTTATTTA	+
Pfenning_D1pos_Cpu_fold1_4.fwd	FOXJ2_MOUSE.H11MO.0.C	-10	6.79e-05	0.0882309	0.00875839	10	TTTTTTTTTTTGTTTTTTTTT	TGTTTATTTA	+
Pfenning_D1pos_Cpu_fold1_4.fwd	FOXL2_MOUSE.H11MO.0.C	-10	6.95e-05	0.0903131	0.00875839	11	TTTTTTTTTTTGTTTTTTTTT	TGTTTACATTT	+
Pfenning_D1pos_Cpu_fold1_4.fwd	PRDM6_HUMAN.H11MO.0.C	-4	0.000178071	0.231492	0.0207604	13	TTTTTTTTTTTGTTTTTTTTT	TTTTTTTCTTTTT	-
Pfenning_D1pos_Cpu_fold1_4.fwd	FOXQ1_HUMAN.H11MO.0.C	-7	0.000190999	0.248299	0.0207604	12	TTTTTTTTTTTGTTTTTTTTT	TATTGTTTATTT	+
Pfenning_D1pos_Cpu_fold1_4.fwd	FOXQ1_MOUSE.H11MO.0.C	-7	0.000190999	0.248299	0.0207604	12	TTTTTTTTTTTGTTTTTTTTT	TATTGTTTATTT	+
Pfenning_D1pos_Cpu_fold1_4.fwd	PO3F3_HUMAN.H11MO.0.D	-2	0.000197606	0.256888	0.0207604	17	TTTTTTTTTTTGTTTTTTTTT	ATAAATTATGCAAATTT	+
Pfenning_D1pos_Cpu_fold1_4.fwd	FOXD3_HUMAN.H11MO.0.D	-8	0.000246757	0.320784	0.02393	13	TTTTTTTTTTTGTTTTTTTTT	TTTGTTTACTTAGCA	+
Pfenning_D1pos_Cpu_fold1_4.fwd	FOXD3_MOUSE.H11MO.0.C	-8	0.000246757	0.320784	0.02393	13	TTTTTTTTTTTGTTTTTTTTT	TTTGTTTACTTAGCA	+
Pfenning_D1pos_Cpu_fold1_4.fwd	FOXF2_HUMAN.H11MO.0.D	-10	0.000279564	0.363434	0.0251751	11	TTTTTTTTTTTGTTTTTTTTT	TGTTTACTTTT	+
Pfenning_D1pos_Cpu_fold1_4.fwd	FOXF2_MOUSE.H11MO.0.D	-10	0.000279564	0.363434	0.0251751	11	TTTTTTTTTTTGTTTTTTTTT	TGTTTACTTTT	+
Pfenning_D1pos_Cpu_fold1_4.fwd	LMX1A_HUMAN.H11MO.0.D	0	0.000317237	0.412408	0.0275015	19	TTTTTTTTTTTGTTTTTTTTT	TAATTAATTATGTAATTAT	+
Pfenning_D1pos_Cpu_fold1_4.fwd	FOXK1_HUMAN.H11MO.0.A	-10	0.000333036	0.432946	0.0275015	10	TTTTTTTTTTTGTTTTTTTTT	TGTTTACTTT	+
Pfenning_D1pos_Cpu_fold1_4.fwd	SRY_HUMAN.H11MO.0.B	-7	0.000349027	0.453736	0.0275015	9	TTTTTTTTTTTGTTTTTTTTT	TTTTGTTTT	+
Pfenning_D1pos_Cpu_fold1_4.fwd	SRY_MOUSE.H11MO.0.B	-7	0.000349027	0.453736	0.0275015	9	TTTTTTTTTTTGTTTTTTTTT	TTTTGTTTT	+
Pfenning_D1pos_Cpu_fold1_4.fwd	ZN260_HUMAN.H11MO.0.C	0	0.000414684	0.539089	0.0316847	21	TTTTTTTTTTTGTTTTTTTTT	TTTTTATGGCTGCATAGTATTCCA	+
Pfenning_D1pos_Cpu_fold1_4.fwd	ARI3A_HUMAN.H11MO.0.D	0	0.000522517	0.679273	0.0376426	21	TTTTTTTTTTTGTTTTTTTTT	TTTAATTTGATTTCGATTAATT	-
Pfenning_D1pos_Cpu_fold1_4.fwd	ARI3A_MOUSE.H11MO.0.D	0	0.000522517	0.679273	0.0376426	21	TTTTTTTTTTTGTTTTTTTTT	TTTAATTTGATTTCGATTAATT	-
Pfenning_D1pos_Cpu_fold1_4.fwd	BPTF_HUMAN.H11MO.0.D	-5	0.000630509	0.819662	0.0441606	12	TTTTTTTTTTTGTTTTTTTTT	TTTGTTGTGTTC	+
Pfenning_D1pos_Cpu_fold1_4.fwd	HMX1_HUMAN.H11MO.0.D	-4	0.000751903	0.977474	0.0512397	17	TTTTTTTTTTTGTTTTTTTTT	GTTAATTGTTTTTTAAT	+
Pfenning_D1pos_Cpu_fold1_5.fwd	FOXG1_HUMAN.H11MO.0.D	-1	0.000460537	0.598699	0.621392	17	ATGTGTCTATGTGTGTGTGTG	ATTGTTTATATTTTTTT	+
Pfenning_D1pos_Cpu_fold1_5.fwd	BRAC_MOUSE.H11MO.0.B	-2	0.000477994	0.621392	0.621392	19	ATGTGTCTATGTGTGTGTGTG	TTTTCCATATGTCTGTCAATTCATG	+
Pfenning_D1pos_Cpu_fold1_6.fwd	FOXL1_HUMAN.H11MO.0.D	-2	2.45e-09	3.18e-06	6.19e-06	19	TTTTTTTTTTTGTTTTTTTTT	TGTTTGTTTGTTTACTTTT	+
Pfenning_D1pos_Cpu_fold1_6.fwd	CPEB1_HUMAN.H11MO.0.D	-2	5.71e-08	7.43e-05	7.23e-05	17	TTTTTTTTTTTGTTTTTTTTT	TTTTTATTTTTTTTTTT	+
Pfenning_D1pos_Cpu_fold1_6.fwd	FOXG1_HUMAN.H11MO.0.D	-4	1.87e-07	0.000243586	0.000157952	17	TTTTTTTTTTTGTTTTTTTTT	ATTGTTTATATTTTTTT	+
Pfenning_D1pos_Cpu_fold1_6.fwd	ANDR_HUMAN.H11MO.0.A	0	1.12e-06	0.00145142	0.000705876	18	TTTTTTTTTTTGTTTTTTTTT	TGTTCTTTTTTGTTTGCT	+
Pfenning_D1pos_Cpu_fold1_6.fwd	FOXJ3_HUMAN.H11MO.0.A	-9	6.02e-06	0.00782257	0.00253625	12	TTTTTTTTTTTGTTTTTTTTT	TTGTTTATTTTTT	+
Pfenning_D1pos_Cpu_fold1_6.fwd	FOXJ3_MOUSE.H11MO.0.A	-9	6.02e-06	0.00782257	0.00253625	12	TTTTTTTTTTTGTTTTTTTTT	TTGTTTATTTTTT	+
Pfenning_D1pos_Cpu_fold1_6.fwd	FOXJ3_HUMAN.H11MO.1.B	-3	1.56e-05	0.0202419	0.00492216	13	TTTTTTTTTTTGTTTTTTTTT	TTGTTTTTGTTTA	+
Pfenning_D1pos_Cpu_fold1_6.fwd	FOXJ3_MOUSE.H11MO.1.B	-3	1.56e-05	0.0202419	0.00492216	13	TTTTTTTTTTTGTTTTTTTTT	TTGTTTTTGTTTA	+
Pfenning_D1pos_Cpu_fold1_6.fwd	FUBP1_HUMAN.H11MO.0.D	-9	2.94e-05	0.0382552	0.0074419	12	TTTTTTTTTTTGTTTTTTTTT	TTGTGTTTTTTT	+
Pfenning_D1pos_Cpu_fold1_6.fwd	FUBP1_MOUSE.H11MO.0.D	-9	2.94e-05	0.0382552	0.0074419	12	TTTTTTTTTTTGTTTTTTTTT	TTGTGTTTTTTT	+
Pfenning_D1pos_Cpu_fold1_6.fwd	FOXF1_HUMAN.H11MO.0.D	-9	3.99e-05	0.0518829	0.00748968	11	TTTTTTTTTTTGTTTTTTTTT	ATGTTTATTTT	+
Pfenning_D1pos_Cpu_fold1_6.fwd	FOXF1_MOUSE.H11MO.0.D	-9	3.99e-05	0.0518829	0.00748968	11	TTTTTTTTTTTGTTTTTTTTT	ATGTTTATTTT	+
Pfenning_D1pos_Cpu_fold1_6.fwd	FOXJ2_HUMAN.H11MO.0.C	-10	4.57e-05	0.0594499	0.00748968	10	TTTTTTTTTTTGTTTTTTTTT	TGTTTATTTA	+
Pfenning_D1pos_Cpu_fold1_6.fwd	FOXJ2_MOUSE.H11MO.0.C	-10	4.57e-05	0.0594499	0.00748968	10	TTTTTTTTTTTGTTTTTTTTT	TGTTTATTTA	+
Pfenning_D1pos_Cpu_fold1_6.fwd	ONEC2_HUMAN.H11MO.0.D	0	4.74e-05	0.0616012	0.00748968	21	TTTTTTTTTTTGTTTTTTTTT	GTCTTGTTATTGATTTTTTTT	+
Pfenning_D1pos_Cpu_fold1_6.fwd	ONEC2_MOUSE.H11MO.0.D	0	4.74e-05	0.0616012	0.00748968	21	TTTTTTTTTTTGTTTTTTTTT	GTCTTGTTATTGATTTTTTTT	+
Pfenning_D1pos_Cpu_fold1_6.fwd	FOXO4_HUMAN.H11MO.0.C	-9	8.23e-05	0.106974	0.0115611	9	TTTTTTTTTTTGTTTTTTTTT	TTGTTTATT	+
Pfenning_D1pos_Cpu_fold1_6.fwd	FOXO4_MOUSE.H11MO.0.C	-9	8.23e-05	0.106974	0.0115611	9	TTTTTTTTTTTGTTTTTTTTT	TTGTTTATT	+
Pfenning_D1pos_Cpu_fold1_6.fwd	HMX1_HUMAN.H11MO.0.D	-4	9.45e-05	0.122823	0.0125754	17	TTTTTTTTTTTGTTTTTTTTT	GTTAATTGTTTTTTAAT	+
Pfenning_D1pos_Cpu_fold1_6.fwd	HXC10_HUMAN.H11MO.0.D	-1	0.00025308	0.329004	0.0320012	19	TTTTTTTTTTTGTTTTTTTTT	TTTTTAATTTTTTTATTAC	+
Pfenning_D1pos_Cpu_fold1_6.fwd	FOXL2_MOUSE.H11MO.0.C	-10	0.000295516	0.384171	0.0355876	11	TTTTTTTTTTTGTTTTTTTTT	TGTTTACATTT	+
Pfenning_D1pos_Cpu_fold1_6.fwd	PRDM6_HUMAN.H11MO.0.C	-4	0.000332681	0.432485	0.0382422	13	TTTTTTTTTTTGTTTTTTTTT	TTTTTTTCTTTTT	-
Pfenning_D1pos_Cpu_fold1_6.fwd	SHOX_HUMAN.H11MO.0.D	-4	0.000414884	0.539349	0.045618	17	TTTTTTTTTTTGTTTTTTTTT	CTAATTAGTTAATTTTT	+
Pfenning_D1pos_Cpu_fold1_6.fwd	FOXF2_HUMAN.H11MO.0.D	-10	0.000523857	0.681014	0.0529919	11	TTTTTTTTTTTGTTTTTTTTT	TGTTTACTTTT	+
Pfenning_D1pos_Cpu_fold1_6.fwd	FOXF2_MOUSE.H11MO.0.D	-10	0.000523857	0.681014	0.0529919	11	TTTTTTTTTTTGTTTTTTTTT	TGTTTACTTTT	+
Pfenning_D1pos_Cpu_fold1_6.fwd	FOXD3_HUMAN.H11MO.0.D	-8	0.000648758	0.843385	0.0562656	13	TTTTTTTTTTTGTTTTTTTTT	TTTGTTTACTTAGCA	+
Pfenning_D1pos_Cpu_fold1_6.fwd	FOXD3_MOUSE.H11MO.0.C	-8	0.000648758	0.843385	0.0562656	13	TTTTTTTTTTTGTTTTTTTTT	TTTGTTTACTTAGCA	+
Pfenning_D1pos_Cpu_fold1_6.fwd	HNF6_HUMAN.H11MO.0.B	-8	0.000663882	0.863046	0.0562656	11	TTTTTTTTTTTGTTTTTTTTT	TTTATTGATTT	+
Pfenning_D1pos_Cpu_fold1_6.fwd	HNF6_MOUSE.H11MO.0.A	-8	0.000663882	0.863046	0.0562656	11	TTTTTTTTTTTGTTTTTTTTT	TTTATTGATTT	+
Pfenning_D1pos_Cpu_fold1_6.fwd	LMX1A_HUMAN.H11MO.0.D	-2	0.000667462	0.867701	0.0562656	19	TTTTTTTTTTTGTTTTTTTTT	TAATTAATTATGTAATTAT	+
Pfenning_D1pos_Cpu_fold1_7.fwd	ZN410_HUMAN.H11MO.0.D	-2	0.000732135	0.951776	0.933038	13	TTTATAATGGTATAGGAGTAA	TATTATGGGATGG	+
Pfenning_D1pos_Cpu_fold1_8.fwd	BRAC_HUMAN.H11MO.0.A	-1	0.000228652	0.297247	0.59144	20	TGTAGTAGGTAGGTAGGTATA	TTAGCAGGGAGGTGTGAAAT	+
Pfenning_D1pos_Cpu_fold1_8.fwd	TBX19_HUMAN.H11MO.0.D	1	0.000627493	0.815741	0.59144	21	TGTAGTAGGTAGGTAGGTATA	ATTTCACACGTAGGTGTGAAAT	+
Pfenning_D1pos_Cpu_fold1_9.fwd	FOXD2_HUMAN.H11MO.0.D	-2	4.28e-08	5.57e-05	0.000106392	19	TATTTTAAAATGTTTATTTAT	TATGTAAATATTTATTTAA	+
Pfenning_D1pos_Cpu_fold1_9.fwd	FOXF1_HUMAN.H11MO.0.D	-9	1.83e-07	0.000237458	0.000151213	11	TATTTTAAAATGTTTATTTAT	ATGTTTATTTT	+
Pfenning_D1pos_Cpu_fold1_9.fwd	FOXF1_MOUSE.H11MO.0.D	-9	1.83e-07	0.000237458	0.000151213	11	TATTTTAAAATGTTTATTTAT	ATGTTTATTTT	+
Pfenning_D1pos_Cpu_fold1_9.fwd	FOXJ2_HUMAN.H11MO.0.C	-10	9.94e-07	0.00129235	0.000493778	10	TATTTTAAAATGTTTATTTAT	TGTTTATTTA	+
Pfenning_D1pos_Cpu_fold1_9.fwd	FOXJ2_MOUSE.H11MO.0.C	-10	9.94e-07	0.00129235	0.000493778	10	TATTTTAAAATGTTTATTTAT	TGTTTATTTA	+
Pfenning_D1pos_Cpu_fold1_9.fwd	HXC10_HUMAN.H11MO.0.D	-1	1.45e-06	0.00188433	0.000506705	19	TATTTTAAAATGTTTATTTAT	TTTTTAATTTTTTTATTAC	+
Pfenning_D1pos_Cpu_fold1_9.fwd	FOXQ1_HUMAN.H11MO.0.C	-7	1.63e-06	0.00212189	0.000506705	12	TATTTTAAAATGTTTATTTAT	TATTGTTTATTT	+
Pfenning_D1pos_Cpu_fold1_9.fwd	FOXQ1_MOUSE.H11MO.0.C	-7	1.63e-06	0.00212189	0.000506705	12	TATTTTAAAATGTTTATTTAT	TATTGTTTATTT	+
Pfenning_D1pos_Cpu_fold1_9.fwd	HOMEZ_HUMAN.H11MO.0.D	-4	2.05e-06	0.00265852	0.00050788	15	TATTTTAAAATGTTTATTTAT	AAAAATCGTTTTTTT	+
Pfenning_D1pos_Cpu_fold1_9.fwd	LMX1A_HUMAN.H11MO.0.D	-2	7.09e-06	0.00921522	0.00147525	19	TATTTTAAAATGTTTATTTAT	TAATTAATTATGTAATTAT	+
Pfenning_D1pos_Cpu_fold1_9.fwd	FOXF2_HUMAN.H11MO.0.D	-10	8.01e-06	0.0104166	0.00147525	11	TATTTTAAAATGTTTATTTAT	TGTTTACTTTT	+
Pfenning_D1pos_Cpu_fold1_9.fwd	FOXF2_MOUSE.H11MO.0.D	-10	8.01e-06	0.0104166	0.00147525	11	TATTTTAAAATGTTTATTTAT	TGTTTACTTTT	+
Pfenning_D1pos_Cpu_fold1_9.fwd	CPEB1_HUMAN.H11MO.0.D	-2	8.32e-06	0.0108111	0.00147525	17	TATTTTAAAATGTTTATTTAT	TTTTTATTTTTTTTTTT	+
Pfenning_D1pos_Cpu_fold1_9.fwd	FOXL2_MOUSE.H11MO.0.C	-10	8.99e-06	0.0116815	0.00148775	11	TATTTTAAAATGTTTATTTAT	TGTTTACATTT	+
Pfenning_D1pos_Cpu_fold1_9.fwd	FOXL1_HUMAN.H11MO.0.D	-2	9.59e-06	0.0124708	0.001489	19	TATTTTAAAATGTTTATTTAT	TGTTTGTTTGTTTACTTTT	+
Pfenning_D1pos_Cpu_fold1_9.fwd	FOXK1_HUMAN.H11MO.0.A	-10	4.91e-05	0.0638805	0.00595351	10	TATTTTAAAATGTTTATTTAT	TGTTTACTTT	+
Pfenning_D1pos_Cpu_fold1_9.fwd	FOXJ3_HUMAN.H11MO.0.A	-9	5e-05	0.0649926	0.00595351	12	TATTTTAAAATGTTTATTTAT	TTGTTTATTTTTT	+
Pfenning_D1pos_Cpu_fold1_9.fwd	FOXJ3_MOUSE.H11MO.0.A	-9	5e-05	0.0649926	0.00595351	12	TATTTTAAAATGTTTATTTAT	TTGTTTATTTTTT	+
Pfenning_D1pos_Cpu_fold1_9.fwd	PO3F3_HUMAN.H11MO.0.D	-2	5.03e-05	0.0654441	0.00595351	17	TATTTTAAAATGTTTATTTAT	ATAAATTATGCAAATTT	+
Pfenning_D1pos_Cpu_fold1_9.fwd	FOXA1_MOUSE.H11MO.0.A	-10	5.48e-05	0.0711784	0.00618084	10	TATTTTAAAATGTTTATTTAT	TGTTTACATA	+
Pfenning_D1pos_Cpu_fold1_9.fwd	HMX1_HUMAN.H11MO.0.D	-4	5.84e-05	0.0758777	0.00630243	17	TATTTTAAAATGTTTATTTAT	GTTAATTGTTTTTTAAT	+
Pfenning_D1pos_Cpu_fold1_9.fwd	FOXG1_HUMAN.H11MO.0.D	-8	6.28e-05	0.0816627	0.00650032	13	TATTTTAAAATGTTTATTTAT	ATTGTTTATATTTTTTT	+
Pfenning_D1pos_Cpu_fold1_9.fwd	FOXD1_HUMAN.H11MO.0.D	-7	0.000108413	0.140936	0.0103555	14	TATTTTAAAATGTTTATTTAT	CTTTGTTTACTTAAG	+
Pfenning_D1pos_Cpu_fold1_9.fwd	FOXD1_MOUSE.H11MO.0.D	-7	0.000108413	0.140936	0.0103555	14	TATTTTAAAATGTTTATTTAT	CTTTGTTTACTTAAG	+
Pfenning_D1pos_Cpu_fold1_9.fwd	FOXO4_HUMAN.H11MO.0.C	-9	0.000125229	0.162798	0.0111074	9	TATTTTAAAATGTTTATTTAT	TTGTTTATT	+
Pfenning_D1pos_Cpu_fold1_9.fwd	FOXO4_MOUSE.H11MO.0.C	-9	0.000125229	0.162798	0.0111074	9	TATTTTAAAATGTTTATTTAT	TTGTTTATT	+
Pfenning_D1pos_Cpu_fold1_9.fwd	FOXC1_HUMAN.H11MO.0.C	-7	0.000157896	0.205264	0.0129595	14	TATTTTAAAATGTTTATTTAT	CGTTGTTTACTTAAG	+
Pfenning_D1pos_Cpu_fold1_9.fwd	FOXC1_MOUSE.H11MO.0.C	-7	0.000157896	0.205264	0.0129595	14	TATTTTAAAATGTTTATTTAT	CGTTGTTTACTTAAG	+
Pfenning_D1pos_Cpu_fold1_9.fwd	LMX1B_HUMAN.H11MO.0.D	-2	0.000161765	0.210295	0.0129595	18	TATTTTAAAATGTTTATTTAT	TAATTAATTGATTTATTT	+
Pfenning_D1pos_Cpu_fold1_9.fwd	FOXJ3_HUMAN.H11MO.1.B	-3	0.000257064	0.334183	0.019346	13	TATTTTAAAATGTTTATTTAT	TTGTTTTTGTTTA	+
Pfenning_D1pos_Cpu_fold1_9.fwd	FOXJ3_MOUSE.H11MO.1.B	-3	0.000257064	0.334183	0.019346	13	TATTTTAAAATGTTTATTTAT	TTGTTTTTGTTTA	+
Pfenning_D1pos_Cpu_fold1_9.fwd	P5F1B_HUMAN.H11MO.0.D	-5	0.000299921	0.389898	0.0215795	16	TATTTTAAAATGTTTATTTAT	TAATTTGCATATTCAT	+
Pfenning_D1pos_Cpu_fold1_9.fwd	FOXB1_HUMAN.H11MO.0.D	-5	0.000312808	0.406651	0.0215795	16	TATTTTAAAATGTTTATTTAT	GTCAATATTTACATAAC	+
Pfenning_D1pos_Cpu_fold1_9.fwd	SHOX_HUMAN.H11MO.0.D	-4	0.000407151	0.529296	0.0259272	17	TATTTTAAAATGTTTATTTAT	CTAATTAGTTAATTTTT	+
Pfenning_D1pos_Cpu_fold1_9.fwd	FOXA1_HUMAN.H11MO.0.A	-10	0.000460815	0.59906	0.0280906	11	TATTTTAAAATGTTTATTTAT	TGTTTACTTTGG	+
Pfenning_D1pos_Cpu_fold1_9.fwd	ARI3A_HUMAN.H11MO.0.D	3	0.000513019	0.666925	0.0296299	19	TATTTTAAAATGTTTATTTAT	TTTAATTTGATTTCGATTAATT	-
Pfenning_D1pos_Cpu_fold1_9.fwd	ARI3A_MOUSE.H11MO.0.D	3	0.000513019	0.666925	0.0296299	19	TATTTTAAAATGTTTATTTAT	TTTAATTTGATTTCGATTAATT	-
Pfenning_D1pos_Cpu_fold1_9.fwd	GSX1_HUMAN.H11MO.0.D	-6	0.000568023	0.73843	0.0320611	15	TATTTTAAAATGTTTATTTAT	TAATTAGTTTTTAAT	+
Pfenning_D1pos_Cpu_fold1_9.fwd	DLX1_HUMAN.H11MO.0.D	-3	0.000629053	0.817768	0.0347168	16	TATTTTAAAATGTTTATTTAT	TAAATTATGCTAATTA	+
Pfenning_D1pos_Cpu_fold1_9.fwd	LHX9_HUMAN.H11MO.0.D	-2	0.000663455	0.862491	0.0358194	18	TATTTTAAAATGTTTATTTAT	TAATTAATAGCTAATTAG	-
Pfenning_D1pos_Cpu_fold2_1.fwd	ARI3A_HUMAN.H11MO.0.D	1	4.74e-06	0.00616716	0.00595197	21	TAAATTTAATGACCATTAAAT	TTTAATTTGATTTCGATTAATT	-
Pfenning_D1pos_Cpu_fold2_1.fwd	ARI3A_MOUSE.H11MO.0.D	1	4.74e-06	0.00616716	0.00595197	21	TAAATTTAATGACCATTAAAT	TTTAATTTGATTTCGATTAATT	-
Pfenning_D1pos_Cpu_fold2_1.fwd	DLX1_HUMAN.H11MO.0.D	-6	8.07e-06	0.0104864	0.00674703	15	TAAATTTAATGACCATTAAAT	TAATTAGCATAATTTA	-
Pfenning_D1pos_Cpu_fold2_1.fwd	NKX62_HUMAN.H11MO.0.D	-3	3.15e-05	0.0409311	0.0163126	11	TAAATTTAATGACCATTAAAT	AATTAATTACC	+
Pfenning_D1pos_Cpu_fold2_1.fwd	DLX6_HUMAN.H11MO.0.D	-6	3.25e-05	0.0422559	0.0163126	15	TAAATTTAATGACCATTAAAT	TAATTACCTTAATTT	-
Pfenning_D1pos_Cpu_fold2_1.fwd	DLX4_HUMAN.H11MO.0.D	-6	8.87e-05	0.115349	0.0371081	15	TAAATTTAATGACCATTAAAT	TAATTACCCTAAATTT	+
Pfenning_D1pos_Cpu_fold2_1.fwd	NKX61_MOUSE.H11MO.0.A	-4	0.000146104	0.189936	0.0523738	17	TAAATTTAATGACCATTAAAT	ATTAATGGGATTTTAATTA	+
Pfenning_D1pos_Cpu_fold2_1.fwd	HMX1_HUMAN.H11MO.0.D	-3	0.000246725	0.320743	0.0633847	17	TAAATTTAATGACCATTAAAT	ATTAAAAAGCAATTAAC	-
Pfenning_D1pos_Cpu_fold2_1.fwd	LHX9_HUMAN.H11MO.0.D	-2	0.000263446	0.342479	0.0633847	18	TAAATTTAATGACCATTAAAT	TAATTAATAGCTAATTAG	-
Pfenning_D1pos_Cpu_fold2_1.fwd	GBX2_HUMAN.H11MO.0.D	-3	0.000283104	0.368036	0.0633847	17	TAAATTTAATGACCATTAAAT	AATTAAAGGCTAATTAG	-
Pfenning_D1pos_Cpu_fold2_1.fwd	PO3F3_HUMAN.H11MO.0.D	-6	0.000303122	0.394058	0.0633847	15	TAAATTTAATGACCATTAAAT	AAATTTGCATAATTTAT	-
Pfenning_D1pos_Cpu_fold2_1.fwd	ISX_HUMAN.H11MO.0.D	-5	0.000409436	0.532267	0.073305	16	TAAATTTAATGACCATTAAAT	TTAATTAGCTTAAATT	+
Pfenning_D1pos_Cpu_fold2_1.fwd	ATF2_HUMAN.H11MO.1.B	0	0.0004729	0.61477	0.073305	20	TAAATTTAATGACCATTAAAT	AAATGATGATGTCATCATTT	+
Pfenning_D1pos_Cpu_fold2_1.fwd	SHOX_HUMAN.H11MO.0.D	-3	0.000484981	0.630475	0.073305	17	TAAATTTAATGACCATTAAAT	AAAAATTAACTAATTAG	-
Pfenning_D1pos_Cpu_fold2_1.fwd	HOMEZ_HUMAN.H11MO.0.D	-5	0.000496631	0.64562	0.073305	15	TAAATTTAATGACCATTAAAT	AAAAAAACGATTTTT	-
Pfenning_D1pos_Cpu_fold2_1.fwd	LMX1B_HUMAN.H11MO.0.D	-4	0.000575147	0.747691	0.0773663	17	TAAATTTAATGACCATTAAAT	AAATAAATCAATTAATTA	-
Pfenning_D1pos_Cpu_fold2_1.fwd	NKX61_HUMAN.H11MO.0.B	-3	0.000603856	0.785012	0.0773663	18	TAAATTTAATGACCATTAAAT	GATTAATGGGAATTTAATG	+
Pfenning_D1pos_Cpu_fold2_1.fwd	MNX1_HUMAN.H11MO.0.D	0	0.000683005	0.887906	0.0782763	19	TAAATTTAATGACCATTAAAT	CTATTTTAATAACCCTTAA	+
Pfenning_D1pos_Cpu_fold2_1.fwd	GBX1_HUMAN.H11MO.0.D	-3	0.00071748	0.932723	0.0782763	17	TAAATTTAATGACCATTAAAT	AAATTTTAGCTAATTAG	-
Pfenning_D1pos_Cpu_fold2_2.fwd	FOXJ3_HUMAN.H11MO.0.A	-7	1.55e-08	2.02e-05	1.39e-05	13	TTTTTATTTGTTTATTTTTTT	TTGTTTATTTTTT	+
Pfenning_D1pos_Cpu_fold2_2.fwd	FOXJ3_MOUSE.H11MO.0.A	-7	1.55e-08	2.02e-05	1.39e-05	13	TTTTTATTTGTTTATTTTTTT	TTGTTTATTTTTT	+
Pfenning_D1pos_Cpu_fold2_2.fwd	FOXL1_HUMAN.H11MO.0.D	0	1.71e-08	2.22e-05	1.39e-05	19	TTTTTATTTGTTTATTTTTTT	TGTTTGTTTGTTTACTTTT	+
Pfenning_D1pos_Cpu_fold2_2.fwd	CPEB1_HUMAN.H11MO.0.D	-4	6.17e-08	8.03e-05	3.77e-05	17	TTTTTATTTGTTTATTTTTTT	TTTTTATTTTTTTTTTT	+
Pfenning_D1pos_Cpu_fold2_2.fwd	FOXG1_HUMAN.H11MO.0.D	-6	3.77e-07	0.000489583	0.000184047	15	TTTTTATTTGTTTATTTTTTT	ATTGTTTATATTTTTTT	+
Pfenning_D1pos_Cpu_fold2_2.fwd	FOXF1_HUMAN.H11MO.0.D	-7	7.81e-07	0.00101578	0.000272756	11	TTTTTATTTGTTTATTTTTTT	ATGTTTATTTT	+
Pfenning_D1pos_Cpu_fold2_2.fwd	FOXF1_MOUSE.H11MO.0.D	-7	7.81e-07	0.00101578	0.000272756	11	TTTTTATTTGTTTATTTTTTT	ATGTTTATTTT	+
Pfenning_D1pos_Cpu_fold2_2.fwd	FOXJ2_HUMAN.H11MO.0.C	-8	2.52e-06	0.00327221	0.000683395	10	TTTTTATTTGTTTATTTTTTT	TGTTTATTTA	+
Pfenning_D1pos_Cpu_fold2_2.fwd	FOXJ2_MOUSE.H11MO.0.C	-8	2.52e-06	0.00327221	0.000683395	10	TTTTTATTTGTTTATTTTTTT	TGTTTATTTA	+
Pfenning_D1pos_Cpu_fold2_2.fwd	FOXO4_HUMAN.H11MO.0.C	-7	3.87e-06	0.0050325	0.000859932	9	TTTTTATTTGTTTATTTTTTT	TTGTTTATT	+
Pfenning_D1pos_Cpu_fold2_2.fwd	FOXO4_MOUSE.H11MO.0.C	-7	3.87e-06	0.0050325	0.000859932	9	TTTTTATTTGTTTATTTTTTT	TTGTTTATT	+
Pfenning_D1pos_Cpu_fold2_2.fwd	ANDR_HUMAN.H11MO.0.A	2	5.47e-06	0.0071093	0.00111357	16	TTTTTATTTGTTTATTTTTTT	TGTTCTTTTTTGTTTGCT	+
Pfenning_D1pos_Cpu_fold2_2.fwd	FOXJ3_HUMAN.H11MO.1.B	-1	8.84e-06	0.0114875	0.0015423	13	TTTTTATTTGTTTATTTTTTT	TTGTTTTTGTTTA	+
Pfenning_D1pos_Cpu_fold2_2.fwd	FOXJ3_MOUSE.H11MO.1.B	-1	8.84e-06	0.0114875	0.0015423	13	TTTTTATTTGTTTATTTTTTT	TTGTTTTTGTTTA	+
Pfenning_D1pos_Cpu_fold2_2.fwd	FOXQ1_HUMAN.H11MO.0.C	-5	1.33e-05	0.0172401	0.00202532	12	TTTTTATTTGTTTATTTTTTT	TATTGTTTATTT	+
Pfenning_D1pos_Cpu_fold2_2.fwd	FOXQ1_MOUSE.H11MO.0.C	-5	1.33e-05	0.0172401	0.00202532	12	TTTTTATTTGTTTATTTTTTT	TATTGTTTATTT	+
Pfenning_D1pos_Cpu_fold2_2.fwd	LMX1A_HUMAN.H11MO.0.D	0	1.67e-05	0.0217504	0.002348	19	TTTTTATTTGTTTATTTTTTT	TAATTAATTATGTAATTAT	+
Pfenning_D1pos_Cpu_fold2_2.fwd	FOXF2_HUMAN.H11MO.0.D	-8	1.83e-05	0.0237344	0.002348	11	TTTTTATTTGTTTATTTTTTT	TGTTTACTTTT	+
Pfenning_D1pos_Cpu_fold2_2.fwd	FOXF2_MOUSE.H11MO.0.D	-8	1.83e-05	0.0237344	0.002348	11	TTTTTATTTGTTTATTTTTTT	TGTTTACTTTT	+
Pfenning_D1pos_Cpu_fold2_2.fwd	FOXL2_MOUSE.H11MO.0.C	-8	2.04e-05	0.026464	0.00248713	11	TTTTTATTTGTTTATTTTTTT	TGTTTACATTT	+
Pfenning_D1pos_Cpu_fold2_2.fwd	HMX1_HUMAN.H11MO.0.D	-2	2.2e-05	0.0285428	0.00255477	17	TTTTTATTTGTTTATTTTTTT	GTTAATTGTTTTTTAAT	+
Pfenning_D1pos_Cpu_fold2_2.fwd	HXC10_HUMAN.H11MO.0.D	1	2.38e-05	0.0309007	0.00263292	18	TTTTTATTTGTTTATTTTTTT	TTTTTAATTTTTTTATTAC	+
Pfenning_D1pos_Cpu_fold2_2.fwd	ONEC2_HUMAN.H11MO.0.D	-1	2.59e-05	0.0336183	0.00263292	20	TTTTTATTTGTTTATTTTTTT	GTCTTGTTATTGATTTTTTTT	+
Pfenning_D1pos_Cpu_fold2_2.fwd	ONEC2_MOUSE.H11MO.0.D	-1	2.59e-05	0.0336183	0.00263292	20	TTTTTATTTGTTTATTTTTTT	GTCTTGTTATTGATTTTTTTT	+
Pfenning_D1pos_Cpu_fold2_2.fwd	SHOX_HUMAN.H11MO.0.D	-2	2.75e-05	0.0357547	0.00268823	17	TTTTTATTTGTTTATTTTTTT	CTAATTAGTTAATTTTT	+
Pfenning_D1pos_Cpu_fold2_2.fwd	FOXD2_HUMAN.H11MO.0.D	0	2.93e-05	0.0380313	0.00274942	19	TTTTTATTTGTTTATTTTTTT	TATGTAAATATTTATTTAA	+
Pfenning_D1pos_Cpu_fold2_2.fwd	HOMEZ_HUMAN.H11MO.0.D	-2	7.27e-05	0.0945624	0.00658306	15	TTTTTATTTGTTTATTTTTTT	AAAAATCGTTTTTTT	+
Pfenning_D1pos_Cpu_fold2_2.fwd	ONEC3_HUMAN.H11MO.0.D	-8	7.58e-05	0.0985687	0.0066169	12	TTTTTATTTGTTTATTTTTTT	TATTGATTTTTT	+
Pfenning_D1pos_Cpu_fold2_2.fwd	LHX9_HUMAN.H11MO.0.D	-2	8.02e-05	0.104262	0.00675776	18	TTTTTATTTGTTTATTTTTTT	CTAATTAGCTATTAATTA	+
Pfenning_D1pos_Cpu_fold2_2.fwd	PO3F3_HUMAN.H11MO.0.D	-2	8.72e-05	0.113342	0.00687232	17	TTTTTATTTGTTTATTTTTTT	ATAAATTATGCAAATTT	+
Pfenning_D1pos_Cpu_fold2_2.fwd	PO3F4_HUMAN.H11MO.0.D	-3	8.72e-05	0.113342	0.00687232	17	TTTTTATTTGTTTATTTTTTT	TAATTTGCATAATTTAT	+
Pfenning_D1pos_Cpu_fold2_2.fwd	LMX1B_HUMAN.H11MO.0.D	-3	0.000119652	0.155547	0.00884745	18	TTTTTATTTGTTTATTTTTTT	TAATTAATTGATTTATTT	+
Pfenning_D1pos_Cpu_fold2_2.fwd	FOXK1_HUMAN.H11MO.0.A	-8	0.000127141	0.165283	0.00887635	10	TTTTTATTTGTTTATTTTTTT	TGTTTACTTT	+
Pfenning_D1pos_Cpu_fold2_2.fwd	SHOX2_HUMAN.H11MO.0.D	-2	0.000184541	0.239903	0.0125258	17	TTTTTATTTGTTTATTTTTTT	CTAATTAGTTAATTTTA	+
Pfenning_D1pos_Cpu_fold2_2.fwd	FUBP1_HUMAN.H11MO.0.D	-7	0.000197141	0.256283	0.0126768	12	TTTTTATTTGTTTATTTTTTT	TTGTGTTTTTTT	+
Pfenning_D1pos_Cpu_fold2_2.fwd	FUBP1_MOUSE.H11MO.0.D	-7	0.000197141	0.256283	0.0126768	12	TTTTTATTTGTTTATTTTTTT	TTGTGTTTTTTT	+
Pfenning_D1pos_Cpu_fold2_2.fwd	ARI3A_HUMAN.H11MO.0.D	-1	0.000225971	0.293762	0.0138041	20	TTTTTATTTGTTTATTTTTTT	TTTAATTTGATTTCGATTAATT	-
Pfenning_D1pos_Cpu_fold2_2.fwd	ARI3A_MOUSE.H11MO.0.D	-1	0.000225971	0.293762	0.0138041	20	TTTTTATTTGTTTATTTTTTT	TTTAATTTGATTTCGATTAATT	-
Pfenning_D1pos_Cpu_fold2_2.fwd	HMX2_HUMAN.H11MO.0.D	-2	0.000254053	0.330269	0.0151411	11	TTTTTATTTGTTTATTTTTTT	TTTAATTGGTT	+
Pfenning_D1pos_Cpu_fold2_2.fwd	ISX_HUMAN.H11MO.0.D	-2	0.000261815	0.34036	0.0152322	16	TTTTTATTTGTTTATTTTTTT	TTAATTAGCTTAAATT	+
Pfenning_D1pos_Cpu_fold2_2.fwd	HNF6_HUMAN.H11MO.0.B	-6	0.000301882	0.392446	0.0167649	11	TTTTTATTTGTTTATTTTTTT	TTTATTGATTT	+
Pfenning_D1pos_Cpu_fold2_2.fwd	HNF6_MOUSE.H11MO.0.A	-6	0.000301882	0.392446	0.0167649	11	TTTTTATTTGTTTATTTTTTT	TTTATTGATTT	+
Pfenning_D1pos_Cpu_fold2_2.fwd	FOXA1_MOUSE.H11MO.0.A	-8	0.000329539	0.4284	0.017782	10	TTTTTATTTGTTTATTTTTTT	TGTTTACATA	+
Pfenning_D1pos_Cpu_fold2_2.fwd	HXB3_HUMAN.H11MO.0.D	-7	0.00033475	0.435176	0.017782	14	TTTTTATTTGTTTATTTTTTT	TTAATTAGTTTTTA	+
Pfenning_D1pos_Cpu_fold2_2.fwd	FOXD3_HUMAN.H11MO.0.D	-6	0.000359533	0.467393	0.0183027	15	TTTTTATTTGTTTATTTTTTT	TTTGTTTACTTAGCA	+
Pfenning_D1pos_Cpu_fold2_2.fwd	FOXD3_MOUSE.H11MO.0.C	-6	0.000359533	0.467393	0.0183027	15	TTTTTATTTGTTTATTTTTTT	TTTGTTTACTTAGCA	+
Pfenning_D1pos_Cpu_fold2_2.fwd	DLX1_HUMAN.H11MO.0.D	-1	0.000507682	0.659987	0.0248107	16	TTTTTATTTGTTTATTTTTTT	TAAATTATGCTAATTA	+
Pfenning_D1pos_Cpu_fold2_2.fwd	GBX1_HUMAN.H11MO.0.D	-2	0.000551712	0.717225	0.0264337	17	TTTTTATTTGTTTATTTTTTT	CTAATTAGCTAAAATTT	+
Pfenning_D1pos_Cpu_fold2_2.fwd	GSX2_HUMAN.H11MO.0.D	-3	0.000615883	0.800648	0.0265347	16	TTTTTATTTGTTTATTTTTTT	TTAATTAGTTTTTAAT	+
Pfenning_D1pos_Cpu_fold2_2.fwd	GSX1_HUMAN.H11MO.0.D	-4	0.000617819	0.803164	0.0265347	15	TTTTTATTTGTTTATTTTTTT	TAATTAGTTTTTAAT	+
Pfenning_D1pos_Cpu_fold2_2.fwd	HXC6_HUMAN.H11MO.0.D	-6	0.000617819	0.803164	0.0265347	15	TTTTTATTTGTTTATTTTTTT	ATGATTTATTACTTT	+
Pfenning_D1pos_Cpu_fold2_2.fwd	HXC6_MOUSE.H11MO.0.D	-6	0.000617819	0.803164	0.0265347	15	TTTTTATTTGTTTATTTTTTT	ATGATTTATTACTTT	+
Pfenning_D1pos_Cpu_fold2_2.fwd	SRY_HUMAN.H11MO.0.B	-5	0.000618974	0.804666	0.0265347	9	TTTTTATTTGTTTATTTTTTT	TTTTGTTTT	+
Pfenning_D1pos_Cpu_fold2_2.fwd	SRY_MOUSE.H11MO.0.B	-5	0.000618974	0.804666	0.0265347	9	TTTTTATTTGTTTATTTTTTT	TTTTGTTTT	+
Pfenning_D1pos_Cpu_fold2_2.fwd	P5F1B_HUMAN.H11MO.0.D	-3	0.000656493	0.853441	0.0272304	16	TTTTTATTTGTTTATTTTTTT	TAATTTGCATATTCAT	+
Pfenning_D1pos_Cpu_fold2_2.fwd	FOXP1_HUMAN.H11MO.0.A	-6	0.000679779	0.883713	0.0272304	9	TTTTTATTTGTTTATTTTTTT	TTTGTTTAT	+
Pfenning_D1pos_Cpu_fold2_2.fwd	FOXP3_HUMAN.H11MO.0.D	-4	0.000679779	0.883713	0.0272304	9	TTTTTATTTGTTTATTTTTTT	AATTTGTTT	+
Pfenning_D1pos_Cpu_fold2_2.fwd	FOXP3_MOUSE.H11MO.0.D	-4	0.000679779	0.883713	0.0272304	9	TTTTTATTTGTTTATTTTTTT	AATTTGTTT	+
Pfenning_D1pos_Cpu_fold2_2.fwd	FOXP2_MOUSE.H11MO.0.A	-7	0.000745791	0.969528	0.0293929	9	TTTTTATTTGTTTATTTTTTT	TTGTTTACT	+
Pfenning_D1pos_Cpu_fold2_2.fwd	BARX1_MOUSE.H11MO.0.C	-2	0.000761243	0.989615	0.0295256	12	TTTTTATTTGTTTATTTTTTT	TTTAATTGTTTT	+
Pfenning_D1pos_Cpu_fold2_3.fwd	FOXG1_HUMAN.H11MO.0.D	0	5.21e-05	0.0677924	0.11467	17	ATAAACCTATACATATAAAAA	AAAAAAATATAAACAAT	-
Pfenning_D1pos_Cpu_fold2_3.fwd	FOXL1_HUMAN.H11MO.0.D	-2	9.62e-05	0.125038	0.11467	19	ATAAACCTATACATATAAAAA	AAAAGTAAACAAACAAACA	-
Pfenning_D1pos_Cpu_fold2_3.fwd	TEF_HUMAN.H11MO.0.D	-7	0.000225399	0.293019	0.11467	14	ATAAACCTATACATATAAAAA	CATTTACATAAACA	-
Pfenning_D1pos_Cpu_fold2_3.fwd	TEF_MOUSE.H11MO.0.D	-7	0.000225399	0.293019	0.11467	14	ATAAACCTATACATATAAAAA	CATTTACATAAACA	-
Pfenning_D1pos_Cpu_fold2_3.fwd	FOXD2_HUMAN.H11MO.0.D	2	0.000239183	0.310938	0.11467	17	ATAAACCTATACATATAAAAA	TTAAATAAATATTTACATA	-
Pfenning_D1pos_Cpu_fold2_3.fwd	TBX19_HUMAN.H11MO.0.D	1	0.000265649	0.345344	0.11467	21	ATAAACCTATACATATAAAAA	ATTTCACACCTACGTGTGAAAT	-
Pfenning_D1pos_Cpu_fold2_3.fwd	FOXJ3_HUMAN.H11MO.1.B	-9	0.000477919	0.621294	0.154723	12	ATAAACCTATACATATAAAAA	TAAACAAAAACAA	-
Pfenning_D1pos_Cpu_fold2_3.fwd	FOXJ3_MOUSE.H11MO.1.B	-9	0.000477919	0.621294	0.154723	12	ATAAACCTATACATATAAAAA	TAAACAAAAACAA	-
Pfenning_D1pos_Cpu_fold2_3.fwd	PO3F3_HUMAN.H11MO.0.D	-4	0.000562004	0.730605	0.161729	17	ATAAACCTATACATATAAAAA	AAATTTGCATAATTTAT	-
Pfenning_D1pos_Cpu_fold3_1.fwd	DLX1_HUMAN.H11MO.0.D	-5	2.11e-06	0.00274796	0.0053246	16	AAATATAATGACCATTATATA	TAATTAGCATAATTTA	-
Pfenning_D1pos_Cpu_fold3_1.fwd	DLX4_HUMAN.H11MO.0.D	-5	2.34e-05	0.0304399	0.029491	16	AAATATAATGACCATTATATA	TAATTACCCTAAATTT	+
Pfenning_D1pos_Cpu_fold3_1.fwd	LMX1B_HUMAN.H11MO.0.D	-3	4.74e-05	0.061641	0.0397074	18	AAATATAATGACCATTATATA	AAATAAATCAATTAATTA	-
Pfenning_D1pos_Cpu_fold3_1.fwd	PO3F3_HUMAN.H11MO.0.D	-5	6.31e-05	0.0819701	0.0397074	16	AAATATAATGACCATTATATA	AAATTTGCATAATTTAT	-
Pfenning_D1pos_Cpu_fold3_1.fwd	DLX6_HUMAN.H11MO.0.D	-5	0.000114823	0.14927	0.0551887	15	AAATATAATGACCATTATATA	TAATTACCTTAATTT	-
Pfenning_D1pos_Cpu_fold3_1.fwd	LHX9_HUMAN.H11MO.0.D	-3	0.000146913	0.190987	0.0551887	18	AAATATAATGACCATTATATA	CTAATTAGCTATTAATTA	+
Pfenning_D1pos_Cpu_fold3_1.fwd	HOMEZ_HUMAN.H11MO.0.D	-4	0.00019759	0.256867	0.0551887	15	AAATATAATGACCATTATATA	AAAAAAACGATTTTT	-
Pfenning_D1pos_Cpu_fold3_1.fwd	NKX61_MOUSE.H11MO.0.A	0	0.000240719	0.312935	0.0551887	19	AAATATAATGACCATTATATA	TAATTAAAATCCCATTAAT	-
Pfenning_D1pos_Cpu_fold3_1.fwd	ARI3A_HUMAN.H11MO.0.D	2	0.000288246	0.37472	0.0551887	20	AAATATAATGACCATTATATA	TTTAATTTGATTTCGATTAATT	-
Pfenning_D1pos_Cpu_fold3_1.fwd	ARI3A_MOUSE.H11MO.0.D	2	0.000288246	0.37472	0.0551887	20	AAATATAATGACCATTATATA	TTTAATTTGATTTCGATTAATT	-
Pfenning_D1pos_Cpu_fold3_1.fwd	NR1D1_HUMAN.H11MO.1.D	-6	0.000329178	0.427932	0.0551887	14	AAATATAATGACCATTATATA	TCTGACCTACTTTT	-
Pfenning_D1pos_Cpu_fold3_1.fwd	NR1D1_MOUSE.H11MO.1.C	-6	0.000329178	0.427932	0.0551887	14	AAATATAATGACCATTATATA	TCTGACCTACTTTT	-
Pfenning_D1pos_Cpu_fold3_1.fwd	BARH2_HUMAN.H11MO.0.D	-2	0.000368174	0.478626	0.0551887	18	AAATATAATGACCATTATATA	CAATTAGGACCAATTAGC	-
Pfenning_D1pos_Cpu_fold3_1.fwd	PO3F4_HUMAN.H11MO.0.D	-5	0.00037246	0.484199	0.0551887	16	AAATATAATGACCATTATATA	TAATTTGCATAATTTAT	+
Pfenning_D1pos_Cpu_fold3_1.fwd	SHOX_HUMAN.H11MO.0.D	-2	0.000428022	0.556428	0.0562455	17	AAATATAATGACCATTATATA	AAAAATTAACTAATTAG	-
Pfenning_D1pos_Cpu_fold3_1.fwd	GBX2_HUMAN.H11MO.0.D	-2	0.000458615	0.596199	0.0562455	17	AAATATAATGACCATTATATA	AATTAAAGGCTAATTAG	-
Pfenning_D1pos_Cpu_fold3_1.fwd	GBX1_HUMAN.H11MO.0.D	-3	0.000491237	0.638608	0.0562455	17	AAATATAATGACCATTATATA	CTAATTAGCTAAAATTT	+
Pfenning_D1pos_Cpu_fold3_1.fwd	SHOX2_HUMAN.H11MO.0.D	-2	0.000526013	0.683817	0.0576086	17	AAATATAATGACCATTATATA	TAAAATTAACTAATTAG	-
Pfenning_D1pos_Cpu_fold3_1.fwd	ATF2_HUMAN.H11MO.1.B	0	0.000624877	0.812341	0.0624509	20	AAATATAATGACCATTATATA	AAATGATGACATCATCATTT	-
Pfenning_D1pos_Cpu_fold3_2.fwd	CPEB1_HUMAN.H11MO.0.D	0	1.21e-09	1.57e-06	3.02e-06	17	AAAAAAAAAAACAAAAAAAAA	AAAAAAAAAAATAAAAA	-
Pfenning_D1pos_Cpu_fold3_2.fwd	FOXL1_HUMAN.H11MO.0.D	-2	1.29e-08	1.67e-05	1.61e-05	19	AAAAAAAAAAACAAAAAAAAA	AAAAGTAAACAAACAAACA	-
Pfenning_D1pos_Cpu_fold3_2.fwd	FOXJ3_HUMAN.H11MO.0.A	-1	6.03e-08	7.83e-05	3.77e-05	13	AAAAAAAAAAACAAAAAAAAA	AAAAAATAAACAA	-
Pfenning_D1pos_Cpu_fold3_2.fwd	FOXJ3_MOUSE.H11MO.0.A	-1	6.03e-08	7.83e-05	3.77e-05	13	AAAAAAAAAAACAAAAAAAAA	AAAAAATAAACAA	-
Pfenning_D1pos_Cpu_fold3_2.fwd	FOXG1_HUMAN.H11MO.0.D	-2	2.3e-07	0.000299299	0.00011528	17	AAAAAAAAAAACAAAAAAAAA	AAAAAAATATAAACAAT	-
Pfenning_D1pos_Cpu_fold3_2.fwd	ANDR_HUMAN.H11MO.0.A	-5	8.04e-06	0.0104556	0.00262857	16	AAAAAAAAAAACAAAAAAAAA	AGCAAACAAAAAAGAACA	-
Pfenning_D1pos_Cpu_fold3_2.fwd	FOXF1_HUMAN.H11MO.0.D	-3	8.96e-06	0.0116449	0.00262857	11	AAAAAAAAAAACAAAAAAAAA	AAAATAAACAT	-
Pfenning_D1pos_Cpu_fold3_2.fwd	FOXF1_MOUSE.H11MO.0.D	-3	8.96e-06	0.0116449	0.00262857	11	AAAAAAAAAAACAAAAAAAAA	AAAATAAACAT	-
Pfenning_D1pos_Cpu_fold3_2.fwd	FOXJ3_HUMAN.H11MO.1.B	-7	1.05e-05	0.013649	0.00262857	13	AAAAAAAAAAACAAAAAAAAA	TAAACAAAAACAA	-
Pfenning_D1pos_Cpu_fold3_2.fwd	FOXJ3_MOUSE.H11MO.1.B	-7	1.05e-05	0.013649	0.00262857	13	AAAAAAAAAAACAAAAAAAAA	TAAACAAAAACAA	-
Pfenning_D1pos_Cpu_fold3_2.fwd	HXC10_HUMAN.H11MO.0.D	1	1.45e-05	0.0188469	0.00329964	18	AAAAAAAAAAACAAAAAAAAA	GTAATAAAAAAATTAAAAA	-
Pfenning_D1pos_Cpu_fold3_2.fwd	FOXJ2_HUMAN.H11MO.0.C	-3	1.83e-05	0.0238505	0.00353325	10	AAAAAAAAAAACAAAAAAAAA	TAAATAAACA	-
Pfenning_D1pos_Cpu_fold3_2.fwd	FOXJ2_MOUSE.H11MO.0.C	-3	1.83e-05	0.0238505	0.00353325	10	AAAAAAAAAAACAAAAAAAAA	TAAATAAACA	-
Pfenning_D1pos_Cpu_fold3_2.fwd	FOXO4_HUMAN.H11MO.0.C	-5	2.47e-05	0.0321336	0.00412561	9	AAAAAAAAAAACAAAAAAAAA	AATAAACAA	-
Pfenning_D1pos_Cpu_fold3_2.fwd	FOXO4_MOUSE.H11MO.0.C	-5	2.47e-05	0.0321336	0.00412561	9	AAAAAAAAAAACAAAAAAAAA	AATAAACAA	-
Pfenning_D1pos_Cpu_fold3_2.fwd	FUBP1_HUMAN.H11MO.0.D	-2	4.43e-05	0.0576035	0.00621053	12	AAAAAAAAAAACAAAAAAAAA	AAAAAAACACAA	-
Pfenning_D1pos_Cpu_fold3_2.fwd	FUBP1_MOUSE.H11MO.0.D	-2	4.43e-05	0.0576035	0.00621053	12	AAAAAAAAAAACAAAAAAAAA	AAAAAAACACAA	-
Pfenning_D1pos_Cpu_fold3_2.fwd	FOXL2_MOUSE.H11MO.0.C	-2	4.47e-05	0.0580472	0.00621053	11	AAAAAAAAAAACAAAAAAAAA	AAATGTAAACA	-
Pfenning_D1pos_Cpu_fold3_2.fwd	ONEC2_HUMAN.H11MO.0.D	1	5.47e-05	0.071071	0.00684356	20	AAAAAAAAAAACAAAAAAAAA	AAAAAAAATCAATAACAAGAC	-
Pfenning_D1pos_Cpu_fold3_2.fwd	ONEC2_MOUSE.H11MO.0.D	1	5.47e-05	0.071071	0.00684356	20	AAAAAAAAAAACAAAAAAAAA	AAAAAAAATCAATAACAAGAC	-
Pfenning_D1pos_Cpu_fold3_2.fwd	ONEC3_HUMAN.H11MO.0.D	-1	7.02e-05	0.0912927	0.00820066	12	AAAAAAAAAAACAAAAAAAAA	AAAAAATCAATA	-
Pfenning_D1pos_Cpu_fold3_2.fwd	LMX1A_HUMAN.H11MO.0.D	-2	7.21e-05	0.0936811	0.00820066	19	AAAAAAAAAAACAAAAAAAAA	TTAATTAAATAATTAATTA	-
Pfenning_D1pos_Cpu_fold3_2.fwd	HMX1_HUMAN.H11MO.0.D	-2	9.48e-05	0.12329	0.0103233	17	AAAAAAAAAAACAAAAAAAAA	ATTAAAAAGCAATTAAC	-
Pfenning_D1pos_Cpu_fold3_2.fwd	PO3F3_HUMAN.H11MO.0.D	-4	0.00016191	0.210483	0.0168382	17	AAAAAAAAAAACAAAAAAAAA	AAATTTGCATAATTTAT	-
Pfenning_D1pos_Cpu_fold3_2.fwd	FOXF2_HUMAN.H11MO.0.D	-2	0.000174867	0.227326	0.0168382	11	AAAAAAAAAAACAAAAAAAAA	AAAAGTAAACA	-
Pfenning_D1pos_Cpu_fold3_2.fwd	FOXF2_MOUSE.H11MO.0.D	-2	0.000174867	0.227326	0.0168382	11	AAAAAAAAAAACAAAAAAAAA	AAAAGTAAACA	-
Pfenning_D1pos_Cpu_fold3_2.fwd	SHOX_HUMAN.H11MO.0.D	-2	0.000224279	0.291563	0.0207964	17	AAAAAAAAAAACAAAAAAAAA	AAAAATTAACTAATTAG	-
Pfenning_D1pos_Cpu_fold3_2.fwd	FOXQ1_HUMAN.H11MO.0.C	-4	0.000253356	0.329362	0.0214031	12	AAAAAAAAAAACAAAAAAAAA	AAATAAACAATT	-
Pfenning_D1pos_Cpu_fold3_2.fwd	FOXQ1_MOUSE.H11MO.0.C	-4	0.000253356	0.329362	0.0214031	12	AAAAAAAAAAACAAAAAAAAA	AAATAAACAATT	-
Pfenning_D1pos_Cpu_fold3_2.fwd	HOMEZ_HUMAN.H11MO.0.D	-4	0.000264923	0.3444	0.0214031	15	AAAAAAAAAAACAAAAAAAAA	AAAAAAACGATTTTT	-
Pfenning_D1pos_Cpu_fold3_2.fwd	ARI3A_HUMAN.H11MO.0.D	2	0.000273567	0.355637	0.0214031	20	AAAAAAAAAAACAAAAAAAAA	AATTAATCGAAATCAAATTAAA	+
Pfenning_D1pos_Cpu_fold3_2.fwd	ARI3A_MOUSE.H11MO.0.D	2	0.000273567	0.355637	0.0214031	20	AAAAAAAAAAACAAAAAAAAA	AATTAATCGAAATCAAATTAAA	+
Pfenning_D1pos_Cpu_fold3_2.fwd	HNF6_HUMAN.H11MO.0.B	-4	0.000352497	0.458246	0.0253114	11	AAAAAAAAAAACAAAAAAAAA	AAATCAATAAA	-
Pfenning_D1pos_Cpu_fold3_2.fwd	HNF6_MOUSE.H11MO.0.A	-4	0.000352497	0.458246	0.0253114	11	AAAAAAAAAAACAAAAAAAAA	AAATCAATAAA	-
Pfenning_D1pos_Cpu_fold3_2.fwd	FOXD2_HUMAN.H11MO.0.D	-2	0.000354728	0.461146	0.0253114	19	AAAAAAAAAAACAAAAAAAAA	TTAAATAAATATTTACATA	-
Pfenning_D1pos_Cpu_fold3_2.fwd	PRDM6_HUMAN.H11MO.0.C	-6	0.000363961	0.47315	0.0253114	13	AAAAAAAAAAACAAAAAAAAA	AAAAAGAAAAAAA	+
Pfenning_D1pos_Cpu_fold3_2.fwd	LHX9_HUMAN.H11MO.0.D	-1	0.000394486	0.512831	0.0266927	18	AAAAAAAAAAACAAAAAAAAA	TAATTAATAGCTAATTAG	-
Pfenning_D1pos_Cpu_fold3_2.fwd	STAT1_MOUSE.H11MO.0.A	2	0.000427101	0.555231	0.0281391	20	AAAAAAAAAAACAAAAAAAAA	AGGAAAATGAAACTGAAAGAAA	+
Pfenning_D1pos_Cpu_fold3_2.fwd	FOXK1_HUMAN.H11MO.0.A	-3	0.000544343	0.707645	0.0340703	10	AAAAAAAAAAACAAAAAAAAA	AAAGTAAACA	-
Pfenning_D1pos_Cpu_fold3_2.fwd	SRY_HUMAN.H11MO.0.B	-7	0.000582384	0.757099	0.0347155	9	AAAAAAAAAAACAAAAAAAAA	AAAACAAAA	-
Pfenning_D1pos_Cpu_fold3_2.fwd	SRY_MOUSE.H11MO.0.B	-7	0.000582384	0.757099	0.0347155	9	AAAAAAAAAAACAAAAAAAAA	AAAACAAAA	-
Pfenning_D1pos_Cpu_fold3_2.fwd	LMX1B_HUMAN.H11MO.0.D	0	0.00059802	0.777425	0.0347347	18	AAAAAAAAAAACAAAAAAAAA	TAATTAATTGATTTATTT	+
Pfenning_D1pos_Cpu_fold3_2.fwd	PO3F4_HUMAN.H11MO.0.D	-1	0.000610454	0.79359	0.0347347	17	AAAAAAAAAAACAAAAAAAAA	ATAAATTATGCAAATTA	-
Pfenning_D1pos_Cpu_fold3_2.fwd	HXB3_HUMAN.H11MO.0.D	0	0.000679355	0.883161	0.0377961	14	AAAAAAAAAAACAAAAAAAAA	TAAAAACTAATTAA	-
Pfenning_D1pos_Cpu_fold3_3.fwd	FOXD2_HUMAN.H11MO.0.D	1	9.68e-07	0.00125846	0.00250426	18	TAATAATATATATACATAAAA	TTAAATAAATATTTACATA	-
Pfenning_D1pos_Cpu_fold3_3.fwd	FOXG1_HUMAN.H11MO.0.D	-1	3.96e-06	0.00514324	0.0051174	17	TAATAATATATATACATAAAA	AAAAAAATATAAACAAT	-
Pfenning_D1pos_Cpu_fold3_3.fwd	FOXL1_HUMAN.H11MO.0.D	-1	7.43e-06	0.00966285	0.00640953	19	TAATAATATATATACATAAAA	AAAAGTAAACAAACAAACA	-
Pfenning_D1pos_Cpu_fold3_3.fwd	PO3F3_HUMAN.H11MO.0.D	-3	0.000153948	0.200132	0.0995632	17	TAATAATATATATACATAAAA	AAATTTGCATAATTTAT	-
Pfenning_D1pos_Cpu_fold3_3.fwd	Z354A_HUMAN.H11MO.0.C	0	0.000483815	0.62896	0.2086	21	TAATAATATATATACATAAAA	ATTTAGTCCATTTACATTTAATGT	+
Pfenning_D1pos_Cpu_fold3_3.fwd	P5F1B_HUMAN.H11MO.0.D	-1	0.000716981	0.932076	0.264969	16	TAATAATATATATACATAAAA	TAATTTGCATATTCAT	+
Pfenning_D1pos_Cpu_fold3_4.fwd	OLIG3_HUMAN.H11MO.0.D	-5	0.000288156	0.374603	0.732556	11	TTTATGAACCCATGGTCAAAA	AAACATATGGT	-
Pfenning_D1pos_Cpu_fold3_4.fwd	BHE22_HUMAN.H11MO.0.D	-3	0.000590496	0.767645	0.732556	13	TTTATGAACCCATGGTCAAAA	AAAAACATATGGT	-
Pfenning_D1pos_Cpu_fold3_5.fwd	ZN281_MOUSE.H11MO.0.A	0	2.19e-05	0.0284624	0.0458968	15	GGAAAGGGGTGGGGGGCTCAA	GGGGTGGGGGAGGGG	+
Pfenning_D1pos_Cpu_fold3_5.fwd	ZN281_HUMAN.H11MO.0.A	0	3.6e-05	0.0467829	0.0458968	15	GGAAAGGGGTGGGGGGCTCAA	GGGTGGGGGAGGGGA	+
Pfenning_D1pos_Cpu_fold3_5.fwd	VEZF1_HUMAN.H11MO.1.C	-4	0.00010785	0.140205	0.0495679	12	GGAAAGGGGTGGGGGGCTCAA	AGAGGGAGGGGG	+
Pfenning_D1pos_Cpu_fold3_5.fwd	TBX15_HUMAN.H11MO.0.D	4	0.000113673	0.147774	0.0495679	15	GGAAAGGGGTGGGGGGCTCAA	GGGGGGGGGGGGGTGGGGG	+
Pfenning_D1pos_Cpu_fold3_5.fwd	ZN148_HUMAN.H11MO.0.D	0	0.000116596	0.151575	0.0495679	15	GGAAAGGGGTGGGGGGCTCAA	GGGGTGGGGGAGGGG	+
Pfenning_D1pos_Cpu_fold3_5.fwd	ZN148_MOUSE.H11MO.0.D	0	0.000116596	0.151575	0.0495679	15	GGAAAGGGGTGGGGGGCTCAA	GGGGTGGGGGAGGGG	+
Pfenning_D1pos_Cpu_fold3_5.fwd	ZN467_HUMAN.H11MO.0.C	6	0.000190021	0.247027	0.0577813	16	GGAAAGGGGTGGGGGGCTCAA	GGGGAGGGGAGGGGGGGGGGGG	+
Pfenning_D1pos_Cpu_fold3_5.fwd	SPIC_HUMAN.H11MO.0.D	1	0.000220962	0.287251	0.0577813	12	GGAAAGGGGTGGGGGGCTCAA	GAGGAAGGGGAGG	+
Pfenning_D1pos_Cpu_fold3_5.fwd	ZBT7A_HUMAN.H11MO.0.A	-10	0.000239146	0.31089	0.0577813	9	GGAAAGGGGTGGGGGGCTCAA	GGGGGTCTC	+
Pfenning_D1pos_Cpu_fold3_5.fwd	ZBT7A_MOUSE.H11MO.0.B	-10	0.000239146	0.31089	0.0577813	9	GGAAAGGGGTGGGGGGCTCAA	GGGGGTCTC	+
Pfenning_D1pos_Cpu_fold3_5.fwd	KLF16_HUMAN.H11MO.0.D	2	0.000249179	0.323933	0.0577813	17	GGAAAGGGGTGGGGGGCTCAA	GGGGGCGGGGGGGGGGGGG	+
Pfenning_D1pos_Cpu_fold3_5.fwd	EGR2_HUMAN.H11MO.1.A	1	0.000373024	0.484931	0.0731194	15	GGAAAGGGGTGGGGGGCTCAA	GGGGCGTGGGCGGGGG	+
Pfenning_D1pos_Cpu_fold3_5.fwd	PURA_HUMAN.H11MO.0.D	0	0.000416639	0.54163	0.0731194	17	GGAAAGGGGTGGGGGGCTCAA	GGAAGGGGGGGGCAGGG	+
Pfenning_D1pos_Cpu_fold3_5.fwd	PURA_MOUSE.H11MO.0.D	0	0.000416639	0.54163	0.0731194	17	GGAAAGGGGTGGGGGGCTCAA	GGAAGGGGGGGGCAGGG	+
Pfenning_D1pos_Cpu_fold3_5.fwd	EGR2_MOUSE.H11MO.1.A	0	0.000534175	0.694428	0.0731194	18	GGAAAGGGGTGGGGGGCTCAA	GGGCGTGGGAGGGGGGGG	+
Pfenning_D1pos_Cpu_fold3_5.fwd	SP2_HUMAN.H11MO.1.B	-5	0.000538627	0.700215	0.0731194	12	GGAAAGGGGTGGGGGGCTCAA	AGGGGGCGGGGC	+
Pfenning_D1pos_Cpu_fold3_5.fwd	SP2_MOUSE.H11MO.1.C	-5	0.000538627	0.700215	0.0731194	12	GGAAAGGGGTGGGGGGCTCAA	AGGGGGCGGGGC	+
Pfenning_D1pos_Cpu_fold3_5.fwd	MAZ_HUMAN.H11MO.1.A	-5	0.00054465	0.708046	0.0731194	11	GGAAAGGGGTGGGGGGCTCAA	GAGGGAGGGGG	+
Pfenning_D1pos_Cpu_fold3_5.fwd	MAZ_MOUSE.H11MO.1.A	-5	0.00054465	0.708046	0.0731194	11	GGAAAGGGGTGGGGGGCTCAA	GAGGGAGGGGG	+
Pfenning_D1pos_Cpu_fold3_5.fwd	SP1_MOUSE.H11MO.1.A	-6	0.000639169	0.83092	0.0772546	11	GGAAAGGGGTGGGGGGCTCAA	GGGGGCGGGGC	+
Pfenning_D1pos_Cpu_fold3_5.fwd	TBX1_HUMAN.H11MO.0.D	4	0.000641611	0.834095	0.0772546	16	GGAAAGGGGTGGGGGGCTCAA	GGGTGGGCAGGGGTGGGCGG	+
Pfenning_D1pos_Cpu_fold3_5.fwd	SP5_MOUSE.H11MO.0.C	9	0.000666313	0.866207	0.0772546	15	GGAAAGGGGTGGGGGGCTCAA	GGGGGGGAGGGGGAGGGGGAGGAG	+
Pfenning_D1pos_Cpu_fold3_6.fwd	FOXJ3_HUMAN.H11MO.0.A	-1	2.31e-07	0.00029992	0.00029456	13	AAAAAAAAAAACAACAAAAAA	AAAAAATAAACAA	-
Pfenning_D1pos_Cpu_fold3_6.fwd	FOXJ3_MOUSE.H11MO.0.A	-1	2.31e-07	0.00029992	0.00029456	13	AAAAAAAAAAACAACAAAAAA	AAAAAATAAACAA	-
Pfenning_D1pos_Cpu_fold3_6.fwd	CPEB1_HUMAN.H11MO.0.D	0	3.72e-07	0.000483407	0.000316512	17	AAAAAAAAAAACAACAAAAAA	AAAAAAAAAAATAAAAA	-
Pfenning_D1pos_Cpu_fold3_6.fwd	FOXL1_HUMAN.H11MO.0.D	-2	2.39e-06	0.00310059	0.00152259	19	AAAAAAAAAAACAACAAAAAA	AAAAGTAAACAAACAAACA	-
Pfenning_D1pos_Cpu_fold3_6.fwd	FOXG1_HUMAN.H11MO.0.D	-1	1.08e-05	0.0140951	0.00447186	17	AAAAAAAAAAACAACAAAAAA	AAAAAAATATAAACAAT	-
Pfenning_D1pos_Cpu_fold3_6.fwd	FUBP1_HUMAN.H11MO.0.D	-2	1.23e-05	0.0159513	0.00447186	12	AAAAAAAAAAACAACAAAAAA	AAAAAAACACAA	-
Pfenning_D1pos_Cpu_fold3_6.fwd	FUBP1_MOUSE.H11MO.0.D	-2	1.23e-05	0.0159513	0.00447186	12	AAAAAAAAAAACAACAAAAAA	AAAAAAACACAA	-
Pfenning_D1pos_Cpu_fold3_6.fwd	ONEC2_HUMAN.H11MO.0.D	1	1.58e-05	0.0204895	0.00447186	20	AAAAAAAAAAACAACAAAAAA	AAAAAAAATCAATAACAAGAC	-
Pfenning_D1pos_Cpu_fold3_6.fwd	ONEC2_MOUSE.H11MO.0.D	1	1.58e-05	0.0204895	0.00447186	20	AAAAAAAAAAACAACAAAAAA	AAAAAAAATCAATAACAAGAC	-
Pfenning_D1pos_Cpu_fold3_6.fwd	FOXJ3_HUMAN.H11MO.1.B	-7	0.000116657	0.151655	0.0270808	13	AAAAAAAAAAACAACAAAAAA	TAAACAAAAACAA	-
Pfenning_D1pos_Cpu_fold3_6.fwd	FOXJ3_MOUSE.H11MO.1.B	-7	0.000116657	0.151655	0.0270808	13	AAAAAAAAAAACAACAAAAAA	TAAACAAAAACAA	-
Pfenning_D1pos_Cpu_fold3_6.fwd	RUNX2_HUMAN.H11MO.0.A	-6	0.000145611	0.189294	0.0271307	14	AAAAAAAAAAACAACAAAAAA	AAAAACCACAGACA	-
Pfenning_D1pos_Cpu_fold3_6.fwd	FOXO4_HUMAN.H11MO.0.C	-5	0.000148747	0.193371	0.0271307	9	AAAAAAAAAAACAACAAAAAA	AATAAACAA	-
Pfenning_D1pos_Cpu_fold3_6.fwd	FOXO4_MOUSE.H11MO.0.C	-5	0.000148747	0.193371	0.0271307	9	AAAAAAAAAAACAACAAAAAA	AATAAACAA	-
Pfenning_D1pos_Cpu_fold3_6.fwd	PRDM6_HUMAN.H11MO.0.C	-1	0.000160743	0.208966	0.0273642	13	AAAAAAAAAAACAACAAAAAA	AAAAAGAAAAAAA	+
Pfenning_D1pos_Cpu_fold3_6.fwd	ANDR_HUMAN.H11MO.0.A	-5	0.000175	0.2275	0.0279293	16	AAAAAAAAAAACAACAAAAAA	AGCAAACAAAAAAGAACA	-
Pfenning_D1pos_Cpu_fold3_6.fwd	BPTF_HUMAN.H11MO.0.D	-6	0.000197024	0.256132	0.0295946	12	AAAAAAAAAAACAACAAAAAA	GAAAACAACAAA	-
Pfenning_D1pos_Cpu_fold3_6.fwd	FOXF1_HUMAN.H11MO.0.D	-3	0.000231441	0.300873	0.0311049	11	AAAAAAAAAAACAACAAAAAA	AAAATAAACAT	-
Pfenning_D1pos_Cpu_fold3_6.fwd	FOXF1_MOUSE.H11MO.0.D	-3	0.000231441	0.300873	0.0311049	11	AAAAAAAAAAACAACAAAAAA	AAAATAAACAT	-
Pfenning_D1pos_Cpu_fold3_6.fwd	FOXQ1_HUMAN.H11MO.0.C	-4	0.000348113	0.452548	0.0423295	12	AAAAAAAAAAACAACAAAAAA	AAATAAACAATT	-
Pfenning_D1pos_Cpu_fold3_6.fwd	FOXQ1_MOUSE.H11MO.0.C	-4	0.000348113	0.452548	0.0423295	12	AAAAAAAAAAACAACAAAAAA	AAATAAACAATT	-
Pfenning_D1pos_Cpu_fold3_6.fwd	FOXJ2_HUMAN.H11MO.0.C	-3	0.00039947	0.519311	0.0434084	10	AAAAAAAAAAACAACAAAAAA	TAAATAAACA	-
Pfenning_D1pos_Cpu_fold3_6.fwd	FOXJ2_MOUSE.H11MO.0.C	-3	0.00039947	0.519311	0.0434084	10	AAAAAAAAAAACAACAAAAAA	TAAATAAACA	-
Pfenning_D1pos_Cpu_fold3_6.fwd	ONEC3_HUMAN.H11MO.0.D	-1	0.000407984	0.530379	0.0434084	12	AAAAAAAAAAACAACAAAAAA	AAAAAATCAATA	-
Pfenning_D1pos_Cpu_fold3_6.fwd	RUNX3_HUMAN.H11MO.0.A	-8	0.000437399	0.568619	0.0446765	10	AAAAAAAAAAACAACAAAAAA	AAACCACAAA	-
Pfenning_D1pos_Cpu_fold3_6.fwd	FOXL2_MOUSE.H11MO.0.C	-2	0.000498944	0.648627	0.0490027	11	AAAAAAAAAAACAACAAAAAA	AAATGTAAACA	-
Pfenning_D1pos_Cpu_fold4_1.fwd	EGR2_HUMAN.H11MO.1.A	-3	4.62e-15	6.01e-12	1.16e-11	16	CCCCCCCCTCCCACACACCCC	CCCCCGCCCACGCCCC	-
Pfenning_D1pos_Cpu_fold4_1.fwd	EGR2_MOUSE.H11MO.1.A	0	3.18e-14	4.13e-11	3.98e-11	18	CCCCCCCCTCCCACACACCCC	CCCCCCCCTCCCACGCCC	-
Pfenning_D1pos_Cpu_fold4_1.fwd	EGR2_HUMAN.H11MO.0.A	-4	1.02e-13	1.32e-10	8.5e-11	17	CCCCCCCCTCCCACACACCCC	CCCCTCCCACACCCCCCC	-
Pfenning_D1pos_Cpu_fold4_1.fwd	EGR1_HUMAN.H11MO.0.A	-3	5.52e-13	7.17e-10	3.45e-10	17	CCCCCCCCTCCCACACACCCC	CCCCCGCCCACGCCCTC	-
Pfenning_D1pos_Cpu_fold4_1.fwd	EGR2_MOUSE.H11MO.0.A	-3	3.8e-10	4.94e-07	1.9e-07	14	CCCCCCCCTCCCACACACCCC	CCCCCGCCCACGCC	-
Pfenning_D1pos_Cpu_fold4_1.fwd	ZBT17_HUMAN.H11MO.0.A	-1	1.83e-09	2.38e-06	7.66e-07	19	CCCCCCCCTCCCACACACCCC	CTTCCCCTCCCCCACCCTC	-
Pfenning_D1pos_Cpu_fold4_1.fwd	MAZ_HUMAN.H11MO.0.A	2	2.77e-08	3.6e-05	8.68e-06	20	CCCCCCCCTCCCACACACCCC	CCCCCCCCCCCCCCCCTCCCCC	-
Pfenning_D1pos_Cpu_fold4_1.fwd	MAZ_MOUSE.H11MO.0.A	2	2.77e-08	3.6e-05	8.68e-06	20	CCCCCCCCTCCCACACACCCC	CCCCCCCCCCCCCCCCTCCCCC	-
Pfenning_D1pos_Cpu_fold4_1.fwd	ZBT17_MOUSE.H11MO.0.A	-1	6.14e-08	7.98e-05	1.71e-05	19	CCCCCCCCTCCCACACACCCC	CCGCCCCTCCCCCACCCCC	-
Pfenning_D1pos_Cpu_fold4_1.fwd	TBX15_HUMAN.H11MO.0.D	-3	1.1e-07	0.000143491	2.52e-05	18	CCCCCCCCTCCCACACACCCC	CCCCCACCCCCCCCCCCCC	-
Pfenning_D1pos_Cpu_fold4_1.fwd	ZN263_HUMAN.H11MO.0.A	-1	1.19e-07	0.000155172	2.52e-05	20	CCCCCCCCTCCCACACACCCC	CTCCTCCTCTCCCTCCTCCC	-
Pfenning_D1pos_Cpu_fold4_1.fwd	KLF6_HUMAN.H11MO.0.A	-3	1.34e-07	0.000173796	2.52e-05	18	CCCCCCCCTCCCACACACCCC	CCCCCGGCCCCGCCCTTCC	-
Pfenning_D1pos_Cpu_fold4_1.fwd	KLF6_MOUSE.H11MO.0.B	-3	1.34e-07	0.000173796	2.52e-05	18	CCCCCCCCTCCCACACACCCC	CCCCCGGCCCCGCCCTTCC	-
Pfenning_D1pos_Cpu_fold4_1.fwd	EGR1_MOUSE.H11MO.0.A	-4	1.41e-07	0.000183289	2.52e-05	14	CCCCCCCCTCCCACACACCCC	CCCCGCCCCCGCAC	-
Pfenning_D1pos_Cpu_fold4_1.fwd	VEZF1_HUMAN.H11MO.0.C	2	1.87e-07	0.00024363	3.13e-05	20	CCCCCCCCTCCCACACACCCC	CCCCTCCCCCTCCCCCCTCCCC	-
Pfenning_D1pos_Cpu_fold4_1.fwd	KLF15_HUMAN.H11MO.0.A	0	2.35e-07	0.000305247	3.46e-05	19	CCCCCCCCTCCCACACACCCC	CCCCCCCCTGCTCCTCCCC	-
Pfenning_D1pos_Cpu_fold4_1.fwd	KLF15_MOUSE.H11MO.0.A	0	2.35e-07	0.000305247	3.46e-05	19	CCCCCCCCTCCCACACACCCC	CCCCCCCCTGCTCCTCCCC	-
Pfenning_D1pos_Cpu_fold4_1.fwd	SP5_MOUSE.H11MO.0.C	2	2.58e-07	0.000335295	3.59e-05	21	CCCCCCCCTCCCACACACCCC	CTCCTCCCCCTCCCCCTCCCCCCC	-
Pfenning_D1pos_Cpu_fold4_1.fwd	ZN281_HUMAN.H11MO.0.A	-3	2.96e-07	0.000385049	3.91e-05	15	CCCCCCCCTCCCACACACCCC	TCCCCTCCCCCACCC	-
Pfenning_D1pos_Cpu_fold4_1.fwd	KLF16_HUMAN.H11MO.0.D	-1	3.39e-07	0.000440274	4.23e-05	19	CCCCCCCCTCCCACACACCCC	CCCCCCCCCCCCCGCCCCC	-
Pfenning_D1pos_Cpu_fold4_1.fwd	ZN281_MOUSE.H11MO.0.A	-4	3.71e-07	0.000482598	4.23e-05	15	CCCCCCCCTCCCACACACCCC	CCCCTCCCCCACCCC	-
Pfenning_D1pos_Cpu_fold4_1.fwd	PATZ1_HUMAN.H11MO.0.C	3	3.71e-07	0.000482792	4.23e-05	19	CCCCCCCCTCCCACACACCCC	CCTCCCCCCCCGCCCCCTCCCC	-
Pfenning_D1pos_Cpu_fold4_1.fwd	WT1_HUMAN.H11MO.0.C	-1	8.07e-07	0.00104867	8.42e-05	20	CCCCCCCCTCCCACACACCCC	CCCCCCCTCCTCCCCCGCCC	-
Pfenning_D1pos_Cpu_fold4_1.fwd	WT1_MOUSE.H11MO.0.B	-1	8.07e-07	0.00104867	8.42e-05	20	CCCCCCCCTCCCACACACCCC	CCCCCCCTCCTCCCCCGCCC	-
Pfenning_D1pos_Cpu_fold4_1.fwd	ZN467_HUMAN.H11MO.0.C	3	9.18e-07	0.00119322	9.12e-05	19	CCCCCCCCTCCCACACACCCC	CCCCCCCCCCCCTCCCCTCCCC	-
Pfenning_D1pos_Cpu_fold4_1.fwd	ZN148_HUMAN.H11MO.0.D	-4	9.83e-07	0.00127779	9.12e-05	15	CCCCCCCCTCCCACACACCCC	CCCCTCCCCCACCCC	-
Pfenning_D1pos_Cpu_fold4_1.fwd	ZN148_MOUSE.H11MO.0.D	-4	9.83e-07	0.00127779	9.12e-05	15	CCCCCCCCTCCCACACACCCC	CCCCTCCCCCACCCC	-
Pfenning_D1pos_Cpu_fold4_1.fwd	SALL1_MOUSE.H11MO.0.D	-5	1.06e-06	0.00138318	9.52e-05	16	CCCCCCCCTCCCACACACCCC	CCCTGCCCCACCCTCCC	-
Pfenning_D1pos_Cpu_fold4_1.fwd	SP1_HUMAN.H11MO.0.A	1	1.6e-06	0.00208005	0.000138239	21	CCCCCCCCTCCCACACACCCC	CCCCCCCCCGGCCCCGCCCCCC	-
Pfenning_D1pos_Cpu_fold4_1.fwd	SP1_MOUSE.H11MO.0.A	1	1.85e-06	0.00240007	0.000154191	21	CCCCCCCCTCCCACACACCCC	CCCGGCCCCGCCCCCTCCCCCCCC	-
Pfenning_D1pos_Cpu_fold4_1.fwd	ZSC22_HUMAN.H11MO.0.C	-3	2.58e-06	0.00334932	0.000208234	16	CCCCCCCCTCCCACACACCCC	CCTCCTCCCTCAGACC	-
Pfenning_D1pos_Cpu_fold4_1.fwd	WT1_HUMAN.H11MO.1.B	-3	3.27e-06	0.00425036	0.000248237	11	CCCCCCCCTCCCACACACCCC	CCTCCTCCCAC	-
Pfenning_D1pos_Cpu_fold4_1.fwd	WT1_MOUSE.H11MO.1.A	-3	3.27e-06	0.00425036	0.000248237	11	CCCCCCCCTCCCACACACCCC	CCTCCTCCCAC	-
Pfenning_D1pos_Cpu_fold4_1.fwd	PURA_HUMAN.H11MO.0.D	-4	7.46e-06	0.00969603	0.000533927	17	CCCCCCCCTCCCACACACCCC	CCCTGCCCCCCCCTTCC	-
Pfenning_D1pos_Cpu_fold4_1.fwd	PURA_MOUSE.H11MO.0.D	-4	7.46e-06	0.00969603	0.000533927	17	CCCCCCCCTCCCACACACCCC	CCCTGCCCCCCCCTTCC	-
Pfenning_D1pos_Cpu_fold4_1.fwd	SP5_MOUSE.H11MO.1.C	-4	1.17e-05	0.0152156	0.000814595	13	CCCCCCCCTCCCACACACCCC	CTCCTCCCCCTCC	-
Pfenning_D1pos_Cpu_fold4_1.fwd	KLF1_HUMAN.H11MO.0.A	-5	1.44e-05	0.0187501	0.000976695	14	CCCCCCCCTCCCACACACCCC	CCCGGCCCCGCCCC	-
Pfenning_D1pos_Cpu_fold4_1.fwd	NR1D2_MOUSE.H11MO.0.A	-1	1.83e-05	0.0237824	0.00120622	19	CCCCCCCCTCCCACACACCCC	CCCTCTGACCCACTTCCCC	-
Pfenning_D1pos_Cpu_fold4_1.fwd	KLF5_HUMAN.H11MO.0.A	-5	2.08e-05	0.0270627	0.0013374	14	CCCCCCCCTCCCACACACCCC	CCCAGCCCCACCCT	-
Pfenning_D1pos_Cpu_fold4_1.fwd	KLF1_MOUSE.H11MO.0.A	-5	2.28e-05	0.029616	0.001427	14	CCCCCCCCTCCCACACACCCC	CCCGGCCCCACCCT	-
Pfenning_D1pos_Cpu_fold4_1.fwd	ZN341_HUMAN.H11MO.0.C	1	2.75e-05	0.0357756	0.00168174	21	CCCCCCCCTCCCACACACCCC	GCTCTTCCCTCCCCCCCCCCCC	-
Pfenning_D1pos_Cpu_fold4_1.fwd	NR1D1_HUMAN.H11MO.0.B	-3	4.32e-05	0.0561556	0.00251699	18	CCCCCCCCTCCCACACACCCC	CCTTCTGACCCACTTCCCT	-
Pfenning_D1pos_Cpu_fold4_1.fwd	NR1D1_MOUSE.H11MO.0.A	-3	4.32e-05	0.0561556	0.00251699	18	CCCCCCCCTCCCACACACCCC	CCTTCTGACCCACTTCCCT	-
Pfenning_D1pos_Cpu_fold4_1.fwd	SP2_HUMAN.H11MO.0.A	-3	4.7e-05	0.061159	0.00259184	18	CCCCCCCCTCCCACACACCCC	CCCCCGGCCCCGCCCCCCCCCC	-
Pfenning_D1pos_Cpu_fold4_1.fwd	SP2_MOUSE.H11MO.0.B	-3	4.7e-05	0.061159	0.00259184	18	CCCCCCCCTCCCACACACCCC	CCCCCGGCCCCGCCCCCCCCCC	-
Pfenning_D1pos_Cpu_fold4_1.fwd	VEZF1_HUMAN.H11MO.1.C	-9	4.83e-05	0.0628136	0.00259184	12	CCCCCCCCTCCCACACACCCC	CCCCCTCCCCCT	-
Pfenning_D1pos_Cpu_fold4_1.fwd	KLF3_HUMAN.H11MO.0.B	-5	4.97e-05	0.0645497	0.00259184	16	CCCCCCCCTCCCACACACCCC	CCCGGCCCCGCCCCTCCCC	-
Pfenning_D1pos_Cpu_fold4_1.fwd	KLF3_MOUSE.H11MO.0.A	-5	4.97e-05	0.0645497	0.00259184	16	CCCCCCCCTCCCACACACCCC	CCCGGCCCCGCCCCTCCCC	-
Pfenning_D1pos_Cpu_fold4_1.fwd	RREB1_HUMAN.H11MO.0.D	2	5.73e-05	0.0744971	0.00287161	20	CCCCCCCCTCCCACACACCCC	ACCCCAAACCACCCCCCCCCCC	-
Pfenning_D1pos_Cpu_fold4_1.fwd	RREB1_MOUSE.H11MO.0.D	2	5.73e-05	0.0744971	0.00287161	20	CCCCCCCCTCCCACACACCCC	ACCCCAAACCACCCCCCCCCCC	-
Pfenning_D1pos_Cpu_fold4_1.fwd	ZN740_HUMAN.H11MO.0.D	-5	8.94e-05	0.116205	0.00439148	14	CCCCCCCCTCCCACACACCCC	CCCACCCCCCCCCC	-
Pfenning_D1pos_Cpu_fold4_1.fwd	E2F6_MOUSE.H11MO.0.A	-1	0.000122484	0.15923	0.00590169	12	CCCCCCCCTCCCACACACCCC	CCTTCCCGCCCA	-
Pfenning_D1pos_Cpu_fold4_1.fwd	MAZ_HUMAN.H11MO.1.A	-3	0.000127884	0.166249	0.00593364	11	CCCCCCCCTCCCACACACCCC	CCCCCTCCCTC	-
Pfenning_D1pos_Cpu_fold4_1.fwd	MAZ_MOUSE.H11MO.1.A	-3	0.000127884	0.166249	0.00593364	11	CCCCCCCCTCCCACACACCCC	CCCCCTCCCTC	-
Pfenning_D1pos_Cpu_fold4_1.fwd	ZN770_HUMAN.H11MO.0.C	1	0.000140145	0.182188	0.00638431	21	CCCCCCCCTCCCACACACCCC	GATCCTCCCGCCTCAGCCTCCC	-
Pfenning_D1pos_Cpu_fold4_1.fwd	TAF1_HUMAN.H11MO.0.A	-3	0.000201289	0.261676	0.00900599	16	CCCCCCCCTCCCACACACCCC	CCGCCGCCGCCATCTT	-
Pfenning_D1pos_Cpu_fold4_1.fwd	SALL4_HUMAN.H11MO.0.B	-11	0.000234269	0.304549	0.0100482	10	CCCCCCCCTCCCACACACCCC	CCCACCCTCC	-
Pfenning_D1pos_Cpu_fold4_1.fwd	SALL4_MOUSE.H11MO.0.A	-11	0.000234269	0.304549	0.0100482	10	CCCCCCCCTCCCACACACCCC	CCCACCCTCC	-
Pfenning_D1pos_Cpu_fold4_1.fwd	FLI1_MOUSE.H11MO.1.A	-1	0.000243771	0.316902	0.0100482	19	CCCCCCCCTCCCACACACCCC	CCCCCCCTTCCTGCCTCCC	-
Pfenning_D1pos_Cpu_fold4_1.fwd	E2F4_HUMAN.H11MO.0.A	-1	0.000244634	0.318024	0.0100482	13	CCCCCCCCTCCCACACACCCC	ATTTCCCGCCCCC	-
Pfenning_D1pos_Cpu_fold4_1.fwd	SPIC_HUMAN.H11MO.0.D	-1	0.000244634	0.318024	0.0100482	13	CCCCCCCCTCCCACACACCCC	CCTCCCCTTCCTC	-
Pfenning_D1pos_Cpu_fold4_1.fwd	SP3_HUMAN.H11MO.0.B	-4	0.000314922	0.409399	0.0125245	17	CCCCCCCCTCCCACACACCCC	CCCCGGCCCCGCCCCCCCCC	-
Pfenning_D1pos_Cpu_fold4_1.fwd	SP3_MOUSE.H11MO.0.B	-4	0.000314922	0.409399	0.0125245	17	CCCCCCCCTCCCACACACCCC	CCCCGGCCCCGCCCCCCCCC	-
Pfenning_D1pos_Cpu_fold4_1.fwd	SP4_HUMAN.H11MO.0.A	-5	0.000355529	0.462188	0.0137044	16	CCCCCCCCTCCCACACACCCC	CCCGGCCCCGCCCCCTTCCC	-
Pfenning_D1pos_Cpu_fold4_1.fwd	SP4_MOUSE.H11MO.0.B	-5	0.000355529	0.462188	0.0137044	16	CCCCCCCCTCCCACACACCCC	CCCGGCCCCGCCCCCTTCCC	-
Pfenning_D1pos_Cpu_fold4_1.fwd	TBX1_HUMAN.H11MO.0.D	-2	0.000377637	0.490928	0.0142243	19	CCCCCCCCTCCCACACACCCC	CCGCCCACCCCTGCCCACCC	-
Pfenning_D1pos_Cpu_fold4_1.fwd	SP1_MOUSE.H11MO.1.A	-3	0.00038037	0.494481	0.0142243	11	CCCCCCCCTCCCACACACCCC	GCCCCGCCCCC	-
Pfenning_D1pos_Cpu_fold4_1.fwd	FLI1_HUMAN.H11MO.0.A	-1	0.000389055	0.505772	0.0143351	18	CCCCCCCCTCCCACACACCCC	TCCCTCCTTCCTTCCTCC	-
Pfenning_D1pos_Cpu_fold4_1.fwd	EGR3_HUMAN.H11MO.0.D	-6	0.000451456	0.586893	0.0160987	11	CCCCCCCCTCCCACACACCCC	ACACCCACTCT	-
Pfenning_D1pos_Cpu_fold4_1.fwd	EGR3_MOUSE.H11MO.0.D	-6	0.000451456	0.586893	0.0160987	11	CCCCCCCCTCCCACACACCCC	ACACCCACTCT	-
Pfenning_D1pos_Cpu_fold4_1.fwd	E2F6_HUMAN.H11MO.0.A	0	0.000456195	0.593054	0.0160987	13	CCCCCCCCTCCCACACACCCC	CCCTTCCCGCCCC	-
Pfenning_D1pos_Cpu_fold4_1.fwd	COT1_HUMAN.H11MO.0.C	-4	0.000516959	0.672047	0.0179897	17	CCCCCCCCTCCCACACACCCC	CCCTGACCTCTGACCCC	-
Pfenning_D1pos_Cpu_fold4_1.fwd	TBX21_MOUSE.H11MO.0.A	-8	0.000754554	0.98092	0.025898	12	CCCCCCCCTCCCACACACCCC	TCTCACACCTCC	-
Pfenning_D1pos_Cpu_fold4_2.fwd	ZN563_HUMAN.H11MO.1.C	-7	2.37e-05	0.0307738	0.0615476	12	AAACACGCAGAGCTGCGTGGA	CTGTGCTGCCTG	-
Pfenning_D1pos_Cpu_fold4_3.fwd	CPEB1_HUMAN.H11MO.0.D	0	2.14e-09	2.78e-06	5.46e-06	17	TTTTTTTTTTTTTTTTTATTA	TTTTTATTTTTTTTTTT	+
Pfenning_D1pos_Cpu_fold4_3.fwd	HXC10_HUMAN.H11MO.0.D	-3	6.86e-06	0.00892025	0.00877124	18	TTTTTTTTTTTTTTTTTATTA	TTTTTAATTTTTTTATTAC	+
Pfenning_D1pos_Cpu_fold4_3.fwd	LMX1A_HUMAN.H11MO.0.D	-2	1.48e-05	0.0192187	0.0122207	19	TTTTTTTTTTTTTTTTTATTA	TAATTAATTATGTAATTAT	+
Pfenning_D1pos_Cpu_fold4_3.fwd	PRDM6_HUMAN.H11MO.0.C	-4	1.91e-05	0.0248566	0.0122207	13	TTTTTTTTTTTTTTTTTATTA	TTTTTTTCTTTTT	-
Pfenning_D1pos_Cpu_fold4_3.fwd	FOXG1_HUMAN.H11MO.0.D	0	2.86e-05	0.037215	0.0122402	17	TTTTTTTTTTTTTTTTTATTA	ATTGTTTATATTTTTTT	+
Pfenning_D1pos_Cpu_fold4_3.fwd	FOXL1_HUMAN.H11MO.0.D	-2	2.87e-05	0.0373445	0.0122402	19	TTTTTTTTTTTTTTTTTATTA	TGTTTGTTTGTTTACTTTT	+
Pfenning_D1pos_Cpu_fold4_3.fwd	FOXJ3_HUMAN.H11MO.0.A	-4	3.84e-05	0.0499655	0.0122827	13	TTTTTTTTTTTTTTTTTATTA	TTGTTTATTTTTT	+
Pfenning_D1pos_Cpu_fold4_3.fwd	FOXJ3_MOUSE.H11MO.0.A	-4	3.84e-05	0.0499655	0.0122827	13	TTTTTTTTTTTTTTTTTATTA	TTGTTTATTTTTT	+
Pfenning_D1pos_Cpu_fold4_3.fwd	ARI3A_HUMAN.H11MO.0.D	0	5.79e-05	0.075205	0.0124788	21	TTTTTTTTTTTTTTTTTATTA	TTTAATTTGATTTCGATTAATT	-
Pfenning_D1pos_Cpu_fold4_3.fwd	ARI3A_MOUSE.H11MO.0.D	0	5.79e-05	0.075205	0.0124788	21	TTTTTTTTTTTTTTTTTATTA	TTTAATTTGATTTCGATTAATT	-
Pfenning_D1pos_Cpu_fold4_3.fwd	FOXJ3_HUMAN.H11MO.1.B	-4	5.86e-05	0.0761447	0.0124788	13	TTTTTTTTTTTTTTTTTATTA	TTGTTTTTGTTTA	+
Pfenning_D1pos_Cpu_fold4_3.fwd	FOXJ3_MOUSE.H11MO.1.B	-4	5.86e-05	0.0761447	0.0124788	13	TTTTTTTTTTTTTTTTTATTA	TTGTTTTTGTTTA	+
Pfenning_D1pos_Cpu_fold4_3.fwd	HMX1_HUMAN.H11MO.0.D	-2	0.00011398	0.148175	0.0224153	17	TTTTTTTTTTTTTTTTTATTA	GTTAATTGTTTTTTAAT	+
Pfenning_D1pos_Cpu_fold4_3.fwd	HOMEZ_HUMAN.H11MO.0.D	-1	0.000143347	0.186352	0.0245016	15	TTTTTTTTTTTTTTTTTATTA	AAAAATCGTTTTTTT	+
Pfenning_D1pos_Cpu_fold4_3.fwd	ONEC2_HUMAN.H11MO.0.D	3	0.000153341	0.199343	0.0245016	18	TTTTTTTTTTTTTTTTTATTA	GTCTTGTTATTGATTTTTTTT	+
Pfenning_D1pos_Cpu_fold4_3.fwd	ONEC2_MOUSE.H11MO.0.D	3	0.000153341	0.199343	0.0245016	18	TTTTTTTTTTTTTTTTTATTA	GTCTTGTTATTGATTTTTTTT	+
Pfenning_D1pos_Cpu_fold4_3.fwd	PO3F3_HUMAN.H11MO.0.D	-4	0.000210998	0.274298	0.0317313	17	TTTTTTTTTTTTTTTTTATTA	ATAAATTATGCAAATTT	+
Pfenning_D1pos_Cpu_fold4_3.fwd	ANDR_HUMAN.H11MO.0.A	-2	0.000287509	0.373762	0.0391722	18	TTTTTTTTTTTTTTTTTATTA	TGTTCTTTTTTGTTTGCT	+
Pfenning_D1pos_Cpu_fold4_3.fwd	FUBP1_HUMAN.H11MO.0.D	-4	0.000306444	0.398377	0.0391722	12	TTTTTTTTTTTTTTTTTATTA	TTGTGTTTTTTT	+
Pfenning_D1pos_Cpu_fold4_3.fwd	FUBP1_MOUSE.H11MO.0.D	-4	0.000306444	0.398377	0.0391722	12	TTTTTTTTTTTTTTTTTATTA	TTGTGTTTTTTT	+
Pfenning_D1pos_Cpu_fold4_3.fwd	FOXD2_HUMAN.H11MO.0.D	0	0.000326834	0.424885	0.0397892	19	TTTTTTTTTTTTTTTTTATTA	TATGTAAATATTTATTTAA	+
Pfenning_D1pos_Cpu_fold4_3.fwd	ONEC3_HUMAN.H11MO.0.D	-4	0.000356973	0.464064	0.0414829	12	TTTTTTTTTTTTTTTTTATTA	TATTGATTTTTT	+
Pfenning_D1pos_Cpu_fold4_3.fwd	SRY_HUMAN.H11MO.0.B	-8	0.00042633	0.554229	0.0454142	9	TTTTTTTTTTTTTTTTTATTA	TTTTGTTTT	+
Pfenning_D1pos_Cpu_fold4_3.fwd	SRY_MOUSE.H11MO.0.B	-8	0.00042633	0.554229	0.0454142	9	TTTTTTTTTTTTTTTTTATTA	TTTTGTTTT	+
Pfenning_D1pos_Cpu_fold4_4.fwd	ITF2_HUMAN.H11MO.0.C	-4	2.08e-05	0.0270227	0.0333391	10	GAGTCCCTGCTGCCTGCTAGG	CCCAGCTGCC	-
Pfenning_D1pos_Cpu_fold4_4.fwd	PTF1A_HUMAN.H11MO.1.B	-5	3.89e-05	0.0506152	0.0333391	9	GAGTCCCTGCTGCCTGCTAGG	CCAGCTGCT	-
Pfenning_D1pos_Cpu_fold4_4.fwd	PTF1A_MOUSE.H11MO.1.A	-5	3.89e-05	0.0506152	0.0333391	9	GAGTCCCTGCTGCCTGCTAGG	CCAGCTGCT	-
Pfenning_D1pos_Cpu_fold4_4.fwd	ZN563_HUMAN.H11MO.1.C	-4	9.75e-05	0.126777	0.062629	12	GAGTCCCTGCTGCCTGCTAGG	CTGTGCTGCCTG	-
Pfenning_D1pos_Cpu_fold4_4.fwd	ZBTB4_HUMAN.H11MO.0.D	-4	0.000133398	0.173417	0.0685356	17	GAGTCCCTGCTGCCTGCTAGG	CCCACCTGCCATCTAGG	-
Pfenning_D1pos_Cpu_fold4_4.fwd	HTF4_MOUSE.H11MO.0.A	-4	0.000362631	0.471421	0.127874	10	GAGTCCCTGCTGCCTGCTAGG	CCCACCTGCT	-
Pfenning_D1pos_Cpu_fold4_4.fwd	MAFA_HUMAN.H11MO.0.D	3	0.000449776	0.584709	0.127874	18	GAGTCCCTGCTGCCTGCTAGG	GTGCTGACCCCGCAGCCTTCG	+
Pfenning_D1pos_Cpu_fold4_4.fwd	HTF4_HUMAN.H11MO.0.A	-4	0.000552914	0.718788	0.127874	10	GAGTCCCTGCTGCCTGCTAGG	CACAGCTGCA	-
Pfenning_D1pos_Cpu_fold4_4.fwd	NFIC_HUMAN.H11MO.0.A	-4	0.000643938	0.837119	0.127874	17	GAGTCCCTGCTGCCTGCTAGG	CTTGGCTCCCTGCCAAG	+
Pfenning_D1pos_Cpu_fold4_4.fwd	ASCL2_HUMAN.H11MO.0.D	-5	0.000695333	0.903933	0.127874	9	GAGTCCCTGCTGCCTGCTAGG	CCAGCTGCT	+
Pfenning_D1pos_Cpu_fold4_4.fwd	ATOH1_HUMAN.H11MO.0.B	-5	0.000695333	0.903933	0.127874	9	GAGTCCCTGCTGCCTGCTAGG	CCATCTGCT	-
Pfenning_D1pos_Cpu_fold4_4.fwd	ASCL2_MOUSE.H11MO.0.C	-5	0.000695333	0.903933	0.127874	9	GAGTCCCTGCTGCCTGCTAGG	CCAGCTGCT	+
Pfenning_D1pos_Cpu_fold4_4.fwd	ATOH1_MOUSE.H11MO.0.B	-5	0.000695333	0.903933	0.127874	9	GAGTCCCTGCTGCCTGCTAGG	CCATCTGCT	-
Pfenning_D1pos_Cpu_fold4_4.fwd	ELF2_MOUSE.H11MO.0.C	-4	0.000704539	0.915901	0.127874	15	GAGTCCCTGCTGCCTGCTAGG	AGTCACTTCCTGCTA	-
Pfenning_D1pos_Cpu_fold4_5.fwd	PBX1_HUMAN.H11MO.0.A	-7	3.44e-06	0.00446881	0.00892035	10	TTATTTTAAACTGACAGATAT	TGATTGACAG	+
Pfenning_D1pos_Cpu_fold4_5.fwd	BRAC_MOUSE.H11MO.1.C	-7	0.000598501	0.778051	0.28459	13	TTATTTTAAACTGACAGATAT	GAATTCACAGACA	-
Pfenning_D1pos_Cpu_fold4_5.fwd	PKNX1_HUMAN.H11MO.0.B	-7	0.0006193	0.80509	0.28459	11	TTATTTTAAACTGACAGATAT	TGATTGACAGG	+
Pfenning_D1pos_Cpu_fold4_5.fwd	PKNX1_MOUSE.H11MO.0.A	-7	0.0006193	0.80509	0.28459	11	TTATTTTAAACTGACAGATAT	TGATTGACAGG	+
Pfenning_D1pos_Cpu_fold4_5.fwd	ARI3A_HUMAN.H11MO.0.D	0	0.000659752	0.857678	0.28459	21	TTATTTTAAACTGACAGATAT	TTTAATTTGATTTCGATTAATT	-
Pfenning_D1pos_Cpu_fold4_5.fwd	ARI3A_MOUSE.H11MO.0.D	0	0.000659752	0.857678	0.28459	21	TTATTTTAAACTGACAGATAT	TTTAATTTGATTTCGATTAATT	-
Pfenning_D1pos_Cpu_fold4_5.fwd	LMX1B_HUMAN.H11MO.0.D	-3	0.000767687	0.997993	0.28459	18	TTATTTTAAACTGACAGATAT	TAATTAATTGATTTATTT	+
Pfenning_D1pos_Cpu_fold4_6.fwd	MEF2A_MOUSE.H11MO.0.A	-4	9.5e-15	1.23e-11	2.43e-11	14	AAAATTCTAAAAATAGCACTT	TGCTAAAAATAGAA	-
Pfenning_D1pos_Cpu_fold4_6.fwd	MEF2C_HUMAN.H11MO.0.A	-5	3.07e-14	3.99e-11	3.92e-11	13	AAAATTCTAAAAATAGCACTT	GCTAAAAATAGCA	-
Pfenning_D1pos_Cpu_fold4_6.fwd	MEF2D_MOUSE.H11MO.0.A	-4	7.45e-14	9.68e-11	4.98e-11	14	AAAATTCTAAAAATAGCACTT	AGCTAAAAATAGCA	-
Pfenning_D1pos_Cpu_fold4_6.fwd	MEF2A_HUMAN.H11MO.0.A	-5	7.79e-14	1.01e-10	4.98e-11	13	AAAATTCTAAAAATAGCACTT	GCTAAAAATAGAA	-
Pfenning_D1pos_Cpu_fold4_6.fwd	MEF2D_HUMAN.H11MO.0.A	-6	3.84e-13	4.99e-10	1.96e-10	12	AAAATTCTAAAAATAGCACTT	CTAAAAATAGCA	-
Pfenning_D1pos_Cpu_fold4_6.fwd	MEF2C_MOUSE.H11MO.0.A	-4	2.78e-12	3.62e-09	1.19e-09	15	AAAATTCTAAAAATAGCACTT	AGCTAAAAATAGAAC	-
Pfenning_D1pos_Cpu_fold4_6.fwd	MEF2B_HUMAN.H11MO.0.A	-6	7.76e-09	1.01e-05	2.83e-06	14	AAAATTCTAAAAATAGCACTT	CCAAAAATAGCAAC	-
Pfenning_D1pos_Cpu_fold4_6.fwd	ONEC2_HUMAN.H11MO.0.D	3	0.000383679	0.498783	0.0872025	18	AAAATTCTAAAAATAGCACTT	AAAAAAAATCAATAACAAGAC	-
Pfenning_D1pos_Cpu_fold4_6.fwd	ONEC2_MOUSE.H11MO.0.D	3	0.000383679	0.498783	0.0872025	18	AAAATTCTAAAAATAGCACTT	AAAAAAAATCAATAACAAGAC	-
Pfenning_D1pos_Cpu_fold4_7.fwd	DLX1_HUMAN.H11MO.0.D	-1	4.29e-07	0.000557443	0.00102958	16	TTAAAAAATGCTAATTAATTT	TAAATTATGCTAATTA	+
Pfenning_D1pos_Cpu_fold4_7.fwd	LHX9_HUMAN.H11MO.0.D	0	1.16e-06	0.00151194	0.00139626	18	TTAAAAAATGCTAATTAATTT	TAATTAATAGCTAATTAG	-
Pfenning_D1pos_Cpu_fold4_7.fwd	PO3F4_HUMAN.H11MO.0.D	0	2.9e-06	0.00377537	0.00223158	17	TTAAAAAATGCTAATTAATTT	ATAAATTATGCAAATTA	-
Pfenning_D1pos_Cpu_fold4_7.fwd	PO3F3_HUMAN.H11MO.0.D	0	3.72e-06	0.00483295	0.00223158	17	TTAAAAAATGCTAATTAATTT	ATAAATTATGCAAATTT	+
Pfenning_D1pos_Cpu_fold4_7.fwd	LHX3_HUMAN.H11MO.0.C	-9	1.11e-05	0.0143699	0.00530818	12	TTAAAAAATGCTAATTAATTT	ATTAATTAATTTT	-
Pfenning_D1pos_Cpu_fold4_7.fwd	VSX1_HUMAN.H11MO.0.D	-3	1.36e-05	0.0176822	0.00544309	14	TTAAAAAATGCTAATTAATTT	AAATTAGCTAATTA	-
Pfenning_D1pos_Cpu_fold4_7.fwd	NKX62_HUMAN.H11MO.0.D	-9	2.61e-05	0.0338976	0.00894398	11	TTAAAAAATGCTAATTAATTT	GGTAATTAATT	-
Pfenning_D1pos_Cpu_fold4_7.fwd	P5F1B_HUMAN.H11MO.0.D	-1	3.57e-05	0.0463914	0.0102592	16	TTAAAAAATGCTAATTAATTT	ATGAATATGCAAATTA	-
Pfenning_D1pos_Cpu_fold4_7.fwd	ISX_HUMAN.H11MO.0.D	-2	3.85e-05	0.0499915	0.0102592	16	TTAAAAAATGCTAATTAATTT	AATTTAAGCTAATTAA	-
Pfenning_D1pos_Cpu_fold4_7.fwd	LMX1A_HUMAN.H11MO.0.D	-2	5.11e-05	0.0664584	0.0114778	19	TTAAAAAATGCTAATTAATTT	TTAATTAAATAATTAATTA	-
Pfenning_D1pos_Cpu_fold4_7.fwd	SHOX_HUMAN.H11MO.0.D	-1	5.29e-05	0.0687121	0.0114778	17	TTAAAAAATGCTAATTAATTT	AAAAATTAACTAATTAG	-
Pfenning_D1pos_Cpu_fold4_7.fwd	LHX4_HUMAN.H11MO.0.D	-10	5.74e-05	0.0745726	0.0114778	11	TTAAAAAATGCTAATTAATTT	CTAATTAACTT	-
Pfenning_D1pos_Cpu_fold4_7.fwd	HXB3_HUMAN.H11MO.0.D	-4	7.24e-05	0.0940551	0.0133629	14	TTAAAAAATGCTAATTAATTT	TAAAAACTAATTAA	-
Pfenning_D1pos_Cpu_fold4_7.fwd	SHOX2_HUMAN.H11MO.0.D	-1	8.02e-05	0.104318	0.0137623	17	TTAAAAAATGCTAATTAATTT	TAAAATTAACTAATTAG	-
Pfenning_D1pos_Cpu_fold4_7.fwd	GBX1_HUMAN.H11MO.0.D	-1	9.85e-05	0.128052	0.0149822	17	TTAAAAAATGCTAATTAATTT	AAATTTTAGCTAATTAG	-
Pfenning_D1pos_Cpu_fold4_7.fwd	HXD8_HUMAN.H11MO.0.D	-6	9.98e-05	0.129788	0.0149822	11	TTAAAAAATGCTAATTAATTT	TATGCAAATTA	-
Pfenning_D1pos_Cpu_fold4_7.fwd	RAX2_HUMAN.H11MO.0.D	-10	0.000116701	0.151712	0.0164828	11	TTAAAAAATGCTAATTAATTT	CTAATTAAATTA	+
Pfenning_D1pos_Cpu_fold4_7.fwd	PAX3_MOUSE.H11MO.0.D	-8	0.000134796	0.175235	0.0174229	13	TTAAAAAATGCTAATTAATTT	GGCTAATTGATTA	+
Pfenning_D1pos_Cpu_fold4_7.fwd	GBX2_HUMAN.H11MO.0.D	-1	0.00013787	0.179231	0.0174229	17	TTAAAAAATGCTAATTAATTT	AATTAAAGGCTAATTAG	-
Pfenning_D1pos_Cpu_fold4_7.fwd	LHX3_MOUSE.H11MO.0.C	-9	0.000172966	0.224856	0.0205286	9	TTAAAAAATGCTAATTAATTT	GCTAATTAA	+
Pfenning_D1pos_Cpu_fold4_7.fwd	GSX2_HUMAN.H11MO.0.D	-2	0.000183763	0.238892	0.0205286	16	TTAAAAAATGCTAATTAATTT	ATTAAAAACTAATTAA	-
Pfenning_D1pos_Cpu_fold4_7.fwd	ESX1_HUMAN.H11MO.0.D	-2	0.000191703	0.249213	0.0205286	17	TTAAAAAATGCTAATTAATTT	AATTATTGCTAATTAGC	-
Pfenning_D1pos_Cpu_fold4_7.fwd	UNC4_HUMAN.H11MO.0.D	-11	0.000201972	0.262564	0.0205286	10	TTAAAAAATGCTAATTAATTT	TAATTAAATTA	-
Pfenning_D1pos_Cpu_fold4_7.fwd	DMBX1_HUMAN.H11MO.0.D	0	0.000205195	0.266753	0.0205286	20	TTAAAAAATGCTAATTAATTT	TAATTATAATCTAATTAATT	+
Pfenning_D1pos_Cpu_fold4_7.fwd	DLX4_HUMAN.H11MO.0.D	-1	0.000224958	0.292445	0.0216055	16	TTAAAAAATGCTAATTAATTT	AAATTTAGGGTAATTA	-
Pfenning_D1pos_Cpu_fold4_7.fwd	PDX1_HUMAN.H11MO.1.A	-10	0.000261886	0.340452	0.0241848	9	TTAAAAAATGCTAATTAATTT	ATAATTAAT	-
Pfenning_D1pos_Cpu_fold4_7.fwd	LMX1B_HUMAN.H11MO.0.D	-3	0.000283413	0.368437	0.0245288	18	TTAAAAAATGCTAATTAATTT	AAATAAATCAATTAATTA	-
Pfenning_D1pos_Cpu_fold4_7.fwd	NKX61_MOUSE.H11MO.0.A	0	0.000286042	0.371855	0.0245288	19	TTAAAAAATGCTAATTAATTT	TAATTAAAATCCCATTAAT	-
Pfenning_D1pos_Cpu_fold4_7.fwd	PAX4_HUMAN.H11MO.0.D	-9	0.00035908	0.466805	0.0286861	12	TTAAAAAATGCTAATTAATTT	GCGAATTAGTTA	-
Pfenning_D1pos_Cpu_fold4_7.fwd	HXD9_HUMAN.H11MO.0.D	-11	0.000370364	0.481473	0.0286861	10	TTAAAAAATGCTAATTAATTT	CAATTAAACT	-
Pfenning_D1pos_Cpu_fold4_7.fwd	HXD9_MOUSE.H11MO.0.D	-11	0.000370364	0.481473	0.0286861	10	TTAAAAAATGCTAATTAATTT	CAATTAAACT	-
Pfenning_D1pos_Cpu_fold4_7.fwd	PO6F2_HUMAN.H11MO.0.D	-8	0.000463954	0.60314	0.0324895	11	TTAAAAAATGCTAATTAATTT	AGCTAATTAAC	-
Pfenning_D1pos_Cpu_fold4_7.fwd	DRGX_HUMAN.H11MO.0.D	-11	0.000463954	0.60314	0.0324895	10	TTAAAAAATGCTAATTAATTT	TAATTAAATTA	-
Pfenning_D1pos_Cpu_fold4_7.fwd	DLX3_HUMAN.H11MO.0.C	-9	0.000478892	0.62256	0.0324895	10	TTAAAAAATGCTAATTAATTT	GATAATTACA	+
Pfenning_D1pos_Cpu_fold4_7.fwd	DLX3_MOUSE.H11MO.0.C	-9	0.000478892	0.62256	0.0324895	10	TTAAAAAATGCTAATTAATTT	GATAATTACA	+
Pfenning_D1pos_Cpu_fold4_7.fwd	ALX4_HUMAN.H11MO.0.D	-10	0.000487127	0.633265	0.0324895	11	TTAAAAAATGCTAATTAATTT	TTAATTAAATTA	+
[truncated: 3,284 more rows]
